# Supplementary material for: Genomic Surveillance of Circulating SARS-CoV-2 in South East Italy: A One-Year Retrospective Genetic Study
Source: Viruses. 2021 Apr 22;13(5):731. doi: 10.3390/v13050731 (PMC8147059; doi:10.3390/v13050731)
Supplement: Supplementary file 1 [file viruses-13-00731-s001.zip]

Archive with 2 entries (2 files):
- Supplementary File 2.txt
- viruses-1160838-Supplementary File 1.pdf
