# Supplementary material for: Genomic Surveillance of Circulating SARS-CoV-2 in South East Italy: A One-Year Retrospective Genetic Study
Source: Viruses. 2021 Apr 22;13(5):731. doi: 10.3390/v13050731 (PMC8147059; doi:10.3390/v13050731)
Supplement: Supplementary file 1 [file viruses-13-00731-s001.zip › Supplementary File 2.txt]

(hCoV-19/Italy/LOM-UniMI-L201/2020|EPI_ISL_542190|2020-03-22:0.000033068,(((hCoV-19/Italy/LOM-UniMI-L229/2020|EPI_ISL_542216|2020-03-11:0.000033078,((hCoV-19/Italy/LOM-UniMI-L208/2020|EPI_ISL_542196|2020-03-07:0.0,hCoV-19/Italy/LOM-UniMI-L183/2020|EPI_ISL_542174|2020-03-21:0.0):0.000000005,hCoV-19/Italy/LOM-UniMI-L216/2020|EPI_ISL_542203|2020-03-13:0.000033068)0.801:0.000033057)0.804:0.000033069,(hCoV-19/Italy/LOM-UniMI-L448/2020|EPI_ISL_542366|2020-03-18:0.000099211,((((hCoV-19/Italy/LOM-UniMI-L294/2020|EPI_ISL_542257|2020-02-29:0.000033068,(hCoV-19/Italy/LOM-UniMI-L415/2020|EPI_ISL_542335|2020-03-17:0.000033118,(hCoV-19/Italy/LOM-UniMI-L78/2020|EPI_ISL_542423|2020-03-06:0.000032826,hCoV-19/Italy/LOM-UniMI-L327/2020|EPI_ISL_542274|2020-03-02:0.000033068)0.000:0.000000172)0.000:0.000000018)0.000:0.000000007,hCoV-19/Italy/LOM-UniMI-L174/2020|EPI_ISL_542168|2020-03-21:0.000033068)0.001:0.000000016,hCoV-19/Italy/LOM-UniMI-L119/2020|EPI_ISL_542115|2020-03-14:0.000033068)0.000:0.000000005,(hCoV-19/Italy/LOM-UniMI-L428/2020|EPI_ISL_542347|2020-03-05:0.000033069,hCoV-19/Italy/LOM-UniMI-L385/2020|EPI_ISL_542308|2020-03-09:0.000000005)0.839:0.000033068)0.002:0.000000005)0.000:0.000000005)0.000:0.000000005,((((hCoV-19/Italy/LOM-UniMI-L334/2020|EPI_ISL_542279|2020-03-03:0.000066134,hCoV-19/Italy/TUS-UniSi08/2020|EPI_ISL_803887|2020-03-27:0.000114606)0.773:0.000114293,(hCoV-19/Italy/LOM-UniMI-L217/2020|EPI_ISL_542204|2020-03-15:0.000066143,(((hCoV-19/Italy/LOM-UniMI-L288/2020|EPI_ISL_542252|2020-02-28:0.000033068,(((hCoV-19/Italy/LOM-ASST-3/2020|EPI_ISL_486659|2020-02-22:0.0,hCoV-19/Italy/LOM-ASST-8/2020|EPI_ISL_486664|2020-02-26:0.0):0.000000005,((((hCoV-19/Italy/LOM-ASST-2/2020|EPI_ISL_486646|2020-03-09:0.000000005,((hCoV-19/Italy/PIE-SLL-MS46/2020|EPI_ISL_569867|2020-02-22:0.000032856,(hCoV-19/Italy/TUS-UniSi02/2020|EPI_ISL_803880|2020-03-26:0.000098245,hCoV-19/Italy/TUS-UniSi07/2020|EPI_ISL_803886|2020-03-18:0.000000005)0.414:0.000000005)0.050:0.000000005,hCoV-19/Italy/PIE-SLL-MS59/2020|EPI_ISL_569875|2020-03-31:0.000000005)0.574:0.000001841)0.352:0.000009055,(hCoV-19/Italy/TUS-UOS-21/2020|EPI_ISL_591331|2020-04-27:0.0,hCoV-19/Italy/TUS-DBM-21/2020|EPI_ISL_583958|2020-04-27:0.0):0.000098489)0.079:0.000035498,hCoV-19/Italy/LOM-UniMI-L343/2020|EPI_ISL_542282|2020-03-04:0.000066139)0.025:0.000000084,hCoV-19/Italy/LOM-ASST-15/2020|EPI_ISL_486652|2020-04-02:0.000000005)0.007:0.000000005)0.222:0.000000005,hCoV-19/Italy/LOM-UniMI08/2020|EPI_ISL_779712|2020-02-24:0.000065865)0.000:0.000000005)0.000:0.000000008,((hCoV-19/Italy/LOM-UniMI-L127/2020|EPI_ISL_542123|2020-03-17:0.0,hCoV-19/Italy/LOM-UniMI-L132/2020|EPI_ISL_542128|2020-03-21:0.0):0.000033069,((hCoV-19/Italy/LOM-UniMI-L118/2020|EPI_ISL_542114|2020-03-16:0.0,hCoV-19/Italy/LOM-UniMI-L175/2020|EPI_ISL_542169|2020-03-16:0.0,hCoV-19/Italy/LOM-UniMI-L193/2020|EPI_ISL_542183|2020-03-22:0.0):0.000000005,hCoV-19/Italy/LOM-UniMI-L198/2020|EPI_ISL_542188|2020-03-21:0.000033068)0.089:0.000000005)0.839:0.000033068)0.095:0.000036094,hCoV-19/Italy/LOM-UniMI-L441/2020|EPI_ISL_542360|2020-03-02:0.000099214)0.217:0.000009739)0.000:0.000000005)0.000:0.000000005,hCoV-19/Italy/LOM-UniMI-L74/2020|EPI_ISL_542419|2020-03-08:0.000000005)0.000:0.000000007,hCoV-19/Italy/LOM-UniMI-L391/2020|EPI_ISL_542314|2020-03-09:0.000132290)0.000:0.000005492)0.000:0.000000005,((hCoV-19/Italy/LOM-UniMI13/2020|EPI_ISL_780378|2020-03-16:0.000007221,hCoV-19/Italy/LOM-UniMI09/2020|EPI_ISL_779713|2020-02-24:0.000098802)0.561:0.000025539,(hCoV-19/Italy/LOM-UniMI-L230/2020|EPI_ISL_542217|2020-02-23:0.000033068,(((hCoV-19/Italy/LOM-UniMI-L451/2020|EPI_ISL_542369|2020-03-13:0.0,hCoV-19/Italy/LOM-UniMI-L363/2020|EPI_ISL_542295|2020-03-06:0.0,hCoV-19/Italy/LOM-UniMI-L384/2020|EPI_ISL_542307|2020-03-09:0.0,hCoV-19/Italy/LOM-UniMI-L423/2020|EPI_ISL_542342|2020-03-19:0.0):0.000033068,(hCoV-19/Italy/TUS-UniSi04/2020|EPI_ISL_803883|2020-03-12:0.000032752,(hCoV-19/Italy/LOM-UniMI-L486/2020|EPI_ISL_542394|2020-03-17:0.000066140,((((hCoV-19/Italy/LOM-UniMI-L80/2020|EPI_ISL_542425|2020-03-10:0.000033037,(((hCoV-19/Italy/PIE-ISS-1461/2020|EPI_ISL_856899|2020-03-03:0.000000005,hCoV-19/Italy/CAM-ISS-2369/2020|EPI_ISL_856871|2020-03-04:0.000099008)0.000:0.000000005,(((((hCoV-19/Italy/LOM-INMI-BG-9209/2020|EPI_ISL_460082|2020-02-26:0.0,hCoV-19/Italy/LOM-INMI-BS-12256/2020|EPI_ISL_460084|2020-02-29:0.0,hCoV-19/Italy/LOM-INMI-11951/2020|EPI_ISL_460092|2020-02-28:0.0):0.000000005,(hCoV-19/Italy/LOM-UniMI05/2020|EPI_ISL_779704|2020-02-24:0.000098799,((hCoV-19/Italy/TUS-UOS-6/2020|EPI_ISL_591333|2020-03-21:0.0,hCoV-19/Italy/TUS-DBM-6/2020|EPI_ISL_583960|2020-03-21:0.0):0.000065889,((hCoV-19/Italy/VEN-UniVR-144/2020|EPI_ISL_751441|2020-04-06:0.000032740,(hCoV-19/Italy/VEN-UniVR-101/2020|EPI_ISL_751407|2020-03-25:0.000065444,hCoV-19/Italy/VEN-UniVR-152/2020|EPI_ISL_751446|2020-04-14:0.000032709)0.894:0.000000005)0.000:0.000000005,(hCoV-19/Italy/VEN-UniVR-134/2020|EPI_ISL_751431|2020-04-02:0.000065414,(hCoV-19/Italy/LAZ-INMI5-N/2020|EPI_ISL_451303|2020-03-04:0.000000005,(hCoV-19/Italy/LOM-UniMI-L459/2020|EPI_ISL_542376|2020-03-13:0.000132286,(hCoV-19/Italy/VEN-UniVR-71/2020|EPI_ISL_751380|2020-03-16:0.000000005,(hCoV-19/Italy/VEN-UniVR-128/2020|EPI_ISL_751427|2020-03-31:0.000000005,(hCoV-19/Italy/VEN-UniVR-42/2020|EPI_ISL_751354|2020-03-11:0.000032652,((hCoV-19/Italy/VEN-UniVR-132/2020|EPI_ISL_751429|2020-04-02:0.000021846,(hCoV-19/Italy/VEN-UniVR-153/2020|EPI_ISL_751447|2020-04-16:0.000065397,((((((hCoV-19/Italy/CAM-TIGEM-835/2020|EPI_ISL_833556|2020-04-24:0.000032728,(((hCoV-19/Italy/LAZ-INMI-134/2020|EPI_ISL_765572|2020-12-22:0.000394093,((hCoV-19/Italy/VEN-IZSVe-20RS2293-1_VI/2020|EPI_ISL_766574|2020-12-03:0.000000005,hCoV-19/Italy/VEN-IZSVe-20RS2293-3_VI/2020|EPI_ISL_766575|2020-12-14:0.000000005)1.000:0.000428805,(((hCoV-19/Italy/CAM-IZSM-45946/2020|EPI_ISL_602304|2020-10-01:0.0,hCoV-19/Italy/CAM-IZSM-45947/2020|EPI_ISL_584071|2020-10-01:0.0):0.000000005,hCoV-19/Italy/CAM-IZSM-43083/2020|EPI_ISL_584069|2020-10-01:0.000065673)0.986:0.000229910,(((hCoV-19/Italy/CAM-TIGEM-1053/2020|EPI_ISL_837254|2020-12-28:0.000000005,hCoV-19/Italy/CAM-COTUGNO-15902/2020|EPI_ISL_860205|2020-12-28:0.000000005)0.830:0.000032757,(hCoV-19/Italy/CAM-TIGEM-1035/2020|EPI_ISL_837253|2020-12-21:0.000000005,hCoV-19/Italy/CAM-COTUGNO-11178/2020|EPI_ISL_855610|2020-12-21:0.000000005)0.890:0.000000005)0.968:0.000163814,(hCoV-19/Italy/ABR-TE351205/2020|EPI_ISL_738044|2020-12-18:0.000032664,(hCoV-19/Italy/ABR-IZSGC-353759/2020|EPI_ISL_832816|2020-12-18:0.000000005,(hCoV-19/Italy/ABR-IZSGC-TE358575/2020|EPI_ISL_833049|2020-12-21:0.000032659,(hCoV-19/Italy/APU-POLBA07/2020|EPI_ISL_826284|2020-12-24:0.000032854,hCoV-19/Italy/ABR-CAST-CH360/2020|EPI_ISL_755572|2020-12-22:0.000000005)0.786:0.000036468)0.497:0.000000005)0.545:0.000000005)0.962:0.000160661)0.935:0.000120497)0.911:0.000106912)0.304:0.000000005)0.741:0.000000005,((((hCoV-19/Italy/CAM-TIGEM-247/2020|EPI_ISL_776896|2020-10-26:0.0,hCoV-19/Italy/CAM-TIGEM-245/2020|EPI_ISL_776900|2020-10-26:0.0):0.000000005,(hCoV-19/Italy/BAS-IZSPB-338PT/2020|EPI_ISL_722873|2020-10-27:0.000032648,hCoV-19/Italy/BAS-IZSPB-357PT/2020|EPI_ISL_722902|2020-10-27:0.000065331)0.868:0.000065299)0.904:0.000065259,(((hCoV-19/Italy/CAM-TIGEM-294/2020|EPI_ISL_776939|2020-10-26:0.000065451,hCoV-19/Italy/CAM-TIGEM-3/2020|EPI_ISL_736793|2020-10-26:0.000032726)0.294:0.000000005,(((hCoV-19/Italy/CAM-TIGEM-214/2020|EPI_ISL_776918|2020-10-26:0.000000005,hCoV-19/Italy/CAM-TIGEM-209/2020|EPI_ISL_776919|2020-10-26:0.000032726)0.926:0.000065453,(hCoV-19/Italy/CAM-TIGEM-14/2020|EPI_ISL_736801|2020-10-26:0.000065453,hCoV-19/Italy/CAM-TIGEM-1039/2020|EPI_ISL_837320|2020-12-19:0.000098183)0.268:0.000000005)1.000:0.000000005,((hCoV-19/Italy/CAM-TIGEM-4/2020|EPI_ISL_736794|2020-10-26:0.0,hCoV-19/Italy/CAM-TIGEM-5/2020|EPI_ISL_736795|2020-10-26:0.0,hCoV-19/Italy/CAM-TIGEM-16/2020|EPI_ISL_736803|2020-10-26:0.0,hCoV-19/Italy/CAM-TIGEM-33/2020|EPI_ISL_736809|2020-10-26:0.0,hCoV-19/Italy/CAM-TIGEM-111/2020|EPI_ISL_736849|2020-10-26:0.0,hCoV-19/Italy/CAM-TIGEM-266/2020|EPI_ISL_776958|2020-10-26:0.0):0.000000005,(((hCoV-19/Italy/CAM-TIGEM-284/2020|EPI_ISL_776932|2020-10-26:0.000000005,hCoV-19/Italy/CAM-TIGEM-293/2020|EPI_ISL_776933|2020-10-26:0.000065457)0.421:0.000032726,hCoV-19/Italy/CAM-TIGEM-135/2020|EPI_ISL_736864|2020-10-26:0.000098188)0.932:0.000000005,((hCoV-19/Italy/CAM-COTUGNO-18181/2020|EPI_ISL_855556|2020-12-31:0.000131580,hCoV-19/Italy/CAM-TIGEM-1316/2020|EPI_ISL_837500|2020-12-26:0.000065458)0.867:0.000065456,((hCoV-19/Italy/CAM-TIGEM-228/2020|EPI_ISL_776904|2020-10-26:0.0,hCoV-19/Italy/CAM-TIGEM-232/2020|EPI_ISL_776907|2020-10-26:0.0,hCoV-19/Italy/CAM-TIGEM-227/2020|EPI_ISL_776908|2020-10-26:0.0,hCoV-19/Italy/CAM-TIGEM-224/2020|EPI_ISL_776909|2020-10-26:0.0):0.000032726,(hCoV-19/Italy/CAM-TIGEM-231/2020|EPI_ISL_776894|2020-10-26:0.000098183,hCoV-19/Italy/CAM-TIGEM-1279/2020|EPI_ISL_837449|2020-12-16:0.000098185)0.757:0.000000005)0.000:0.000000005)0.000:0.000000005)1.000:0.000000005)0.000:0.000000005)0.929:0.000000005)0.992:0.000000005,(hCoV-19/Italy/APU-IZSPB_316PT/2020|EPI_ISL_653810|2020-10-31:0.000065302,(hCoV-19/Italy/APU-IZSPB_289PT/2020|EPI_ISL_653780|2020-11-02:0.000032697,hCoV-19/Italy/APU-IZSPB_317PT/2020|EPI_ISL_653811|2020-11-02:0.000032774)0.964:0.000000005)0.915:0.000032644)0.781:0.000032649)0.820:0.000032643,(((((hCoV-19/Italy/LAZ-INMI-115/2020|EPI_ISL_735510|2020-12-20:0.000032840,hCoV-19/Italy/ABR-CAST-CB543/2020|EPI_ISL_755573|2020-12-10:0.000846627)1.000:0.000000005,hCoV-19/Italy/VEN-UniVR-32/2020|EPI_ISL_751332|2020-08-20:0.000065314)0.832:0.000036726,(hCoV-19/Italy/VEN-IZSVe-20RS2163-2_VR/2020|EPI_ISL_747472|2020-11-20:0.000098718,hCoV-19/Italy/LAZ-INMI-139/2020|EPI_ISL_803899|2020-12-14:0.000263347)0.949:0.000131226)0.511:0.000000005,hCoV-19/Italy/VEN-UniVR-23/2020|EPI_ISL_751331|2020-08-11:0.000000005)0.960:0.000000005,((hCoV-19/Italy/FVG-ASUGI-152122/2020|EPI_ISL_804053|2020-12-21:0.000198292,(hCoV-19/Italy/FVG-ASUGI-151736/2020|EPI_ISL_804038|2020-12-18:0.000000005,hCoV-19/Italy/FVG-ASUGI-151734/2020|EPI_ISL_804052|2020-12-18:0.000032817)0.997:0.000291739)0.732:0.000036375,(hCoV-19/Italy/FVG-ASUGI-157062/2020|EPI_ISL_804040|2020-12-29:0.000032758,(hCoV-19/Italy/FVG-ASUGI-151481/2020|EPI_ISL_804044|2020-12-18:0.000098526,((hCoV-19/Italy/FVG-ASUGI-151882/2020|EPI_ISL_804048|2020-12-18:0.000000005,hCoV-19/Italy/FVG-ASUGI-154857/2020|EPI_ISL_804054|2020-12-24:0.000032927)0.947:0.000065824,((hCoV-19/Italy/FVG-ASUIGI-151729/2020|EPI_ISL_804041|2020-12-18:0.0,hCoV-19/Italy/FVG-ASUIGI-151729/2020|EPI_ISL_804042|2020-12-18:0.0):0.000032951,hCoV-19/Italy/FVG-ASUGI-151737/2020|EPI_ISL_804051|2020-12-18:0.000035386)0.901:0.000070678)0.620:0.000000005)0.620:0.000000005)1.000:0.000352150)0.892:0.000000005)0.991:0.000163166)0.774:0.000000005)0.827:0.000032649,(hCoV-19/Italy/LAZ-INMI-109/2020|EPI_ISL_728282|2020-12-01:0.000459820,hCoV-19/Italy/APU-PODV-15934816/2020|EPI_ISL_788953|2020-08-23:0.000294589)1.000:0.000000005)0.962:0.000130540)0.764:0.000032648,((hCoV-19/Italy/APU-IZSPB_452PT/2020|EPI_ISL_794779|2020-12-22:0.000032707,hCoV-19/Italy/APU-IZSPB-539PT/2020|EPI_ISL_876740|2020-12-21:0.000032644)0.995:0.000293882,(hCoV-19/Italy/BAS-IZSPB-173APT/2020|EPI_ISL_649784|2020:0.000163175,(hCoV-19/Italy/APU-IZSPB-509PT/2020|EPI_ISL_876790|2020-12-14:0.000065258,(hCoV-19/Italy/APU-PODV-15931010/2020|EPI_ISL_788970|2020-08-20:0.000065296,((((hCoV-19/Italy/APU-IZSPB_472PT/2020|EPI_ISL_794799|2020-12-17:0.000000005,(hCoV-19/Italy/APU-IZSPB_485PT/2020|EPI_ISL_794812|2020-12-17:0.000000005,(hCoV-19/Italy/APU-IZSPB_482PT/2020|EPI_ISL_794809|2020-12-16:0.000000005,(hCoV-19/Italy/APU-IZSPB_474PT/2020|EPI_ISL_794801|2020-12-17:0.0,hCoV-19/Italy/APU-IZSPB-507PT/2020|EPI_ISL_876789|2020-12-14:0.0):0.000000005)0.719:0.000000005)0.709:0.000000005)0.995:0.000195919,(hCoV-19/Italy/APU-IZSPB-332PT/2020|EPI_ISL_722893|2020-10-10:0.000097894,hCoV-19/Italy/APU-IZSPB-510PT/2020|EPI_ISL_876797|2020-12-12:0.000097910)0.645:0.000000005)0.911:0.000032626,(hCoV-19/Italy/APU-IZSPB_301PT/2020|EPI_ISL_653795|2020-11-03:0.000393483,hCoV-19/Italy/APU-IZSPB_463PT/2020|EPI_ISL_794790|2020-12-14:0.000130658)0.997:0.000000005)0.967:0.000097898,(((hCoV-19/Italy/CAM-TIGEM-100/2020|EPI_ISL_736844|2020-10-26:0.000032726,((hCoV-19/Italy/CAM-TIGEM-112/2020|EPI_ISL_736850|2020-10-26:0.0,hCoV-19/Italy/CAM-TIGEM-118/2020|EPI_ISL_736853|2020-10-26:0.0,hCoV-19/Italy/CAM-TIGEM-119/2020|EPI_ISL_736854|2020-10-26:0.0,hCoV-19/Italy/CAM-TIGEM-123/2020|EPI_ISL_736857|2020-10-26:0.0):0.000000005,hCoV-19/Italy/CAM-TIGEM-130/2020|EPI_ISL_736861|2020-10-26:0.000000005)0.916:0.000000005)0.826:0.000032726,(hCoV-19/Italy/CAM-TIGEM-102/2020|EPI_ISL_736845|2020-10-26:0.0,hCoV-19/Italy/CAM-TIGEM-105/2020|EPI_ISL_736846|2020-10-26:0.0,hCoV-19/Italy/CAM-TIGEM-108/2020|EPI_ISL_736848|2020-10-26:0.0):0.000261891)0.986:0.000000005,(hCoV-19/Italy/CAM-TIGEM-74/2020|EPI_ISL_736835|2020-10-26:0.000163910,hCoV-19/Italy/LAZ-INMI-104/2020|EPI_ISL_721627|2020-11-22:0.000164237)1.000:0.000000005)0.983:0.000000005)0.930:0.000065297)0.006:0.000000005)0.731:0.000032638)0.881:0.000065303)0.876:0.000065312)0.897:0.000000005,((hCoV-19/Italy/VEN-UniVR-126/2020|EPI_ISL_751426|2020-03-30:0.000000005,((hCoV-19/Italy/LOM-UniMI-L328/2020|EPI_ISL_542275|2020-03-02:0.000099117,(hCoV-19/Italy/LOM-UniMI-L284/2020|EPI_ISL_542248|2020-02-28:0.000033065,hCoV-19/Italy/LOM-UniMI-L367/2020|EPI_ISL_542298|2020-03-07:0.000033068)1.000:0.000000005)1.000:0.000000005,hCoV-19/Italy/SAR-ASSL-12/2020|EPI_ISL_637109|2020-04-23:0.000065512)0.997:0.000000005)0.998:0.000000005,(hCoV-19/Italy/LOM-UniMI-L53/2020|EPI_ISL_542400|2020-03-02:0.000000005,(hCoV-19/Italy/VEN-UniVR-136/2020|EPI_ISL_751433|2020-04-03:0.000032749,hCoV-19/Italy/VEN-UniVR-142/2020|EPI_ISL_751439|2020-04-05:0.000000005)0.867:0.000032645)0.857:0.000032647)0.887:0.000000005)0.925:0.000000005,((((hCoV-19/Italy/PIE-SLL-NZ140/2020|EPI_ISL_569880|2020-03-31:0.000065633,(hCoV-19/Italy/CAM-INTPas-10/2020|EPI_ISL_494771|2020:0.000065730,(((((((hCoV-19/Italy/VEN-IZSVe-55-18/2020|EPI_ISL_522863|2020-04-08:0.000000005,(hCoV-19/Italy/VEN-IZSVe-55-16/2020|EPI_ISL_522862|2020-04-08:0.000000005,hCoV-19/Italy/VEN-IZSVe-55-56/2020|EPI_ISL_522864|2020-04-08:0.000000005)1.000:0.000000005)0.952:0.000065765,(((((((hCoV-19/Italy/LOM-UniMI10/2020|EPI_ISL_779714|2020-03-11:0.000000005,hCoV-19/Italy/LOM-UniMI-L196/2020|EPI_ISL_542186|2020-03-22:0.000033069)0.864:0.000032886,(((hCoV-19/Italy/LOM-UniMI-L279/2020|EPI_ISL_542243|2020-02-28:0.0,hCoV-19/Italy/LOM-UniMI-L283/2020|EPI_ISL_542247|2020-02-28:0.0):0.000033069,(hCoV-19/Italy/LOM-UniMI-L400/2020|EPI_ISL_542322|2020-03-12:0.000033068,((hCoV-19/Italy/LOM-UniMI-L450/2020|EPI_ISL_542368|2020-03-23:0.0,hCoV-19/Italy/LOM-UniMI-L416/2020|EPI_ISL_542336|2020-03-16:0.0):0.000066139,(hCoV-19/Italy/LOM-UniMI-L485/2020|EPI_ISL_542393|2020-03-17:0.000033069,((((hCoV-19/Italy/CAM-ISS-3905/2020|EPI_ISL_856891|2020-03-08:0.000000005,hCoV-19/Italy/CAM-INTPas-1/2020|EPI_ISL_492184|2020:0.000000005)0.902:0.000261501,hCoV-19/Italy/LOM-UniMI-L91/2020|EPI_ISL_542435|2020-03-11:0.000033068)0.000:0.000000005,hCoV-19/Italy/LOM-UniMI-L98/2020|EPI_ISL_542442|2020-02-26:0.000033068)0.020:0.000000005,hCoV-19/Italy/LOM-UniMI-L268/2020|EPI_ISL_542234|2020-02-25:0.000033068)0.000:0.000000005)0.133:0.000000005)0.000:0.000000005)0.000:0.000000005)0.000:0.000000005,hCoV-19/Italy/LOM-UniMI-L474/2020|EPI_ISL_542387|2020-03-30:0.000066139)0.483:0.000000005)0.000:0.000000005,hCoV-19/Italy/LOM-UniMI-L358/2020|EPI_ISL_542292|2020-03-05:0.000033069)0.476:0.000000005,hCoV-19/Italy/LOM-ASST-14/2020|EPI_ISL_486651|2020-03-24:0.000000005)0.000:0.000000005,hCoV-19/Italy/VEN-IZSVe-14-21/2020|EPI_ISL_636467|2020-03-24:0.000098984)0.539:0.000000005,hCoV-19/Italy/VEN-IZSVe-10-41/2020|EPI_ISL_452181|2020-03-22:0.000065777)0.000:0.000000005,((((((hCoV-19/Italy/LOM-UniMI07/2020|EPI_ISL_779709|2020-02-24:0.000032931,hCoV-19/Italy/LOM-INMI-11550/2020|EPI_ISL_460090|2020-02-28:0.000000005)0.835:0.000032836,(((hCoV-19/Italy/LOM-INMI-13075-N/2020|EPI_ISL_451309|2020-03-01:0.000000005,((((hCoV-19/Italy/LOM-INMI-5925/2020|EPI_ISL_460091|2020-02-22:0.0,hCoV-19/Italy/LOM-ASST-4/2020|EPI_ISL_486660|2020-02-23:0.0):0.000000005,(hCoV-19/Italy/LOM-ASST-18/2020|EPI_ISL_486655|2020-04-02:0.000000005,(((hCoV-19/Italy/LOM-UniMI-L478/2020|EPI_ISL_542391|2020-03-12:0.0,hCoV-19/Italy/LOM-UniMI-L130/2020|EPI_ISL_542126|2020-03-10:0.0):0.000000005,(hCoV-19/Italy/LOM-UniMI-L414/2020|EPI_ISL_542334|2020-03-16:0.0,hCoV-19/Italy/LOM-UniMI-L131/2020|EPI_ISL_542127|2020-03-20:0.0,hCoV-19/Italy/LOM-UniMI-L147/2020|EPI_ISL_542142|2020-03-20:0.0,hCoV-19/Italy/LOM-UniMI-L104/2020|EPI_ISL_542102|2020-03-06:0.0):0.000000005)0.924:0.000033069,((hCoV-19/Italy/LOM-UniMI-L67/2020|EPI_ISL_542413|2020-03-05:0.000066138,(hCoV-19/Italy/LOM-UniMI-L465/2020|EPI_ISL_542381|2020-03-20:0.000099212,((hCoV-19/Italy/TUS-C198/2020|EPI_ISL_738194|2020-02-24:0.000066238,hCoV-19/Italy/ABR-IZSGC-TE26969/2020|EPI_ISL_436730|2020-04-27:0.000360722)0.468:0.000000005,(hCoV-19/Italy/TUS-C44/2020|EPI_ISL_738147|2020-02-25:0.0,hCoV-19/Italy/TUS-C266/2020|EPI_ISL_738243|2020-03-03:0.0):0.000000005)0.766:0.000000005)0.175:0.000000005)0.000:0.000000005,hCoV-19/Italy/LOM-UniMI-L431/2020|EPI_ISL_542350|2020-03-20:0.000099212)0.441:0.000000005)0.468:0.000000005)0.456:0.000000005)0.649:0.000000005,hCoV-19/Italy/VEN-UniVR-58/2020|EPI_ISL_751368|2020-03-12:0.000000005)0.000:0.000000005,(hCoV-19/Italy/LAZ-INMI10/2020|EPI_ISL_424344|2020-03-04:0.000000005,hCoV-19/Italy/LOM-INMI-12578/2020|EPI_ISL_460093|2020-02-29:0.000032860)0.849:0.000032836)0.000:0.000000005)0.263:0.000000005,(hCoV-19/Italy/MAR-ISS-2330/2020|EPI_ISL_855552|2020-03-04:0.0,hCoV-19/Italy/LOM-INMI-13221/2020|EPI_ISL_460085|2020-03-01:0.0,hCoV-19/Italy/LOM-INMI-7070/2020|EPI_ISL_460086|2020-02-24:0.0,hCoV-19/Italy/LOM-INMI-9206/2020|EPI_ISL_460087|2020-02-26:0.0,hCoV-19/Italy/LAZ-INMI-6/2020|EPI_ISL_419254|2020-03-23:0.0):0.000000005)0.000:0.000000005,hCoV-19/Italy/LOM-INMI-13075-B/2020|EPI_ISL_451308|2020-03-01:0.000000005)0.000:0.000000005)0.000:0.000000005,hCoV-19/Italy/LOM-UniMI-L401/2020|EPI_ISL_542323|2020-03-14:0.000099060)0.250:0.000000005,hCoV-19/Italy/VEN-UniVR-35/2020|EPI_ISL_751347|2020-03-07:0.000098129)0.768:0.000000005,((hCoV-19/Italy/TUS-UOS-8/2020|EPI_ISL_591335|2020-03-20:0.0,hCoV-19/Italy/TUS-DBM-8/2020|EPI_ISL_583962|2020-03-20:0.0):0.000000005,hCoV-19/Italy/VEN-UniVR-40/2020|EPI_ISL_751352|2020-03-10:0.000032687)0.789:0.000000005)0.000:0.000000005,(hCoV-19/Italy/VEN-UniVR-70/2020|EPI_ISL_751379|2020-03-14:0.000065474,(hCoV-19/Italy/TUS-UOS-2/2020|EPI_ISL_591326|2020-03:0.0,hCoV-19/Italy/TUS-DBM-2/2020|EPI_ISL_583953|2020-03:0.0):0.000098691)0.763:0.000032735)0.000:0.000000005)0.376:0.000000010)0.020:0.000000010,hCoV-19/Italy/VEN-UniVR-62/2020|EPI_ISL_751372|2020-03-13:0.000000005)0.192:0.000000052,(hCoV-19/Italy/LOM-UniMI-L68/2020|EPI_ISL_542414|2020-03-04:0.000000005,hCoV-19/Italy/CAM-TIGEM-978/2020|EPI_ISL_837285|2020-09-15:0.000423070)0.856:0.000035247)0.001:0.000000005,hCoV-19/Italy/CAM-TIGEM-950/2020|EPI_ISL_833567|2020-05-02:0.000229130)0.196:0.000021640,((hCoV-19/Italy/MAR-ISS-2596/2020|EPI_ISL_856896|2020-03-05:0.000033000,hCoV-19/Italy/VEN-UniVR-112/2020|EPI_ISL_751415|2020-03-28:0.000032861)0.886:0.000065441,(((hCoV-19/Italy/VEN-UniVR-64/2020|EPI_ISL_751373|2020-03-13:0.000000005,(hCoV-19/Italy/VEN-UniVR-50/2020|EPI_ISL_751360|2020-03-12:0.000000005,((hCoV-19/Italy/VEN-UniVR-51/2020|EPI_ISL_751361|2020-03-12:0.000000005,hCoV-19/Italy/VEN-UniVR-60/2020|EPI_ISL_751370|2020-03-13:0.000032702)0.852:0.000065323,(hCoV-19/Italy/VEN-UniVR-59/2020|EPI_ISL_751369|2020-03-13:0.0,hCoV-19/Italy/VEN-UniVR-61/2020|EPI_ISL_751371|2020-03-13:0.0):0.000000005)0.489:0.000000005)0.922:0.000000005)0.923:0.000032652,(hCoV-19/Italy/VEN-UniVR-48/2020|EPI_ISL_751358|2020-03-12:0.000000005,(hCoV-19/Italy/VEN-UniVR-46/2020|EPI_ISL_751356|2020-03-12:0.000065350,(((hCoV-19/Italy/LOM-UniMI-L458/2020|EPI_ISL_542375|2020-03-25:0.0,hCoV-19/Italy/LOM-UniMI-L469/2020|EPI_ISL_542382|2020-03-28:0.0,hCoV-19/Italy/LOM-UniMI-L492/2020|EPI_ISL_542397|2020-03-20:0.0,hCoV-19/Italy/LOM-UniMI-L70/2020|EPI_ISL_542416|2020-03-06:0.0,hCoV-19/Italy/LOM-UniMI-L71/2020|EPI_ISL_542417|2020-03-04:0.0,hCoV-19/Italy/LOM-UniMI-L90/2020|EPI_ISL_542434|2020-03-09:0.0,hCoV-19/Italy/LOM-UniMI-L289/2020|EPI_ISL_542253|2020-02-29:0.0,hCoV-19/Italy/LOM-UniMI-L302/2020|EPI_ISL_542261|2020-02-29:0.0,hCoV-19/Italy/LOM-UniMI-L311/2020|EPI_ISL_542264|2020-03-01:0.0,hCoV-19/Italy/LOM-UniMI-L317/2020|EPI_ISL_542268|2020-03-01:0.0,hCoV-19/Italy/LOM-UniMI-L329/2020|EPI_ISL_542276|2020-03-02:0.0,hCoV-19/Italy/LOM-UniMI-L331/2020|EPI_ISL_542278|2020-03-03:0.0,hCoV-19/Italy/LOM-UniMI-L364/2020|EPI_ISL_542296|2020-03-06:0.0,hCoV-19/Italy/LOM-UniMI-L386/2020|EPI_ISL_542309|2020-03-09:0.0,hCoV-19/Italy/LOM-UniMI-L387/2020|EPI_ISL_542310|2020-03-09:0.0,hCoV-19/Italy/LOM-UniMI-L402/2020|EPI_ISL_542324|2020-03-13:0.0,hCoV-19/Italy/LOM-UniMI-L406/2020|EPI_ISL_542327|2020-03-16:0.0,hCoV-19/Italy/LOM-UniMI-L410/2020|EPI_ISL_542330|2020-03-03:0.0,hCoV-19/Italy/LOM-UniMI-L413/2020|EPI_ISL_542333|2020-03-16:0.0,hCoV-19/Italy/LOM-UniMI-L106/2020|EPI_ISL_542104|2020-03-09:0.0,hCoV-19/Italy/LOM-UniMI-L109/2020|EPI_ISL_542107|2020-03-10:0.0,hCoV-19/Italy/LOM-UniMI-L128/2020|EPI_ISL_542124|2020-03-23:0.0,hCoV-19/Italy/LOM-UniMI-L136/2020|EPI_ISL_542132|2020-03-22:0.0,hCoV-19/Italy/LOM-UniMI-L137/2020|EPI_ISL_542133|2020-03-23:0.0,hCoV-19/Italy/LOM-UniMI-L156/2020|EPI_ISL_542151|2020-03-19:0.0,hCoV-19/Italy/LOM-UniMI-L165/2020|EPI_ISL_542159|2020-03-18:0.0,hCoV-19/Italy/LOM-UniMI-L170/2020|EPI_ISL_542164|2020-03-20:0.0,hCoV-19/Italy/LOM-UniMI-L171/2020|EPI_ISL_542165|2020-03-21:0.0,hCoV-19/Italy/LOM-UniMI-L173/2020|EPI_ISL_542167|2020-03-19:0.0,hCoV-19/Italy/LOM-UniMI-L185/2020|EPI_ISL_542176|2020-03-19:0.0,hCoV-19/Italy/LOM-UniMI-L191/2020|EPI_ISL_542181|2020-03-21:0.0,hCoV-19/Italy/LOM-UniMI-L215/2020|EPI_ISL_542202|2020-03-12:0.0,hCoV-19/Italy/LOM-UniMI-L226/2020|EPI_ISL_542213|2020-03-14:0.0,hCoV-19/Italy/LOM-UniMI-L242/2020|EPI_ISL_542220|2020-03-09:0.0,hCoV-19/Italy/LOM-UniMI-L251/2020|EPI_ISL_542223|2020-02-22:0.0,hCoV-19/Italy/LOM-UniMI-L252/2020|EPI_ISL_542224|2020-02-22:0.0):0.000000005,(((((hCoV-19/Italy/LOM-UniMI-L249/2020|EPI_ISL_542221|2020-02-22:0.000033068,(hCoV-19/Italy/LOM-UniMI-L440/2020|EPI_ISL_542359|2020-03-22:0.000033069,hCoV-19/Italy/LOM-UniMI-L472/2020|EPI_ISL_542385|2020-03-18:0.000099213)0.783:0.000033069)0.950:0.000000005,(hCoV-19/Italy/LOM-UniMI-L433/2020|EPI_ISL_542352|2020-03-20:0.000066139,hCoV-19/Italy/LOM-UniMI-L290/2020|EPI_ISL_542254|2020-02-29:0.000066139)0.950:0.000000005)0.000:0.000000005,(hCoV-19/Italy/LOM-UniMI-L409/2020|EPI_ISL_542329|2020-03-12:0.000099212,hCoV-19/Italy/LOM-UniMI-L221/2020|EPI_ISL_542208|2020-03-14:0.000033068)0.906:0.000000005)0.000:0.000000005,hCoV-19/Italy/LOM-UniMI-L357/2020|EPI_ISL_542291|2020-03-05:0.000033068)0.309:0.000000005,(hCoV-19/Italy/LOM-UniMI-L494/2020|EPI_ISL_542399|2020-03-21:0.000033068,hCoV-19/Italy/LOM-UniMI-L254/2020|EPI_ISL_542226|2020-02-23:0.000033068)0.941:0.000000005)0.000:0.000000005)1.000:0.000000005,(hCoV-19/Italy/VEN-UniVR-66/2020|EPI_ISL_751375|2020-03-14:0.000032750,hCoV-19/Italy/VEN-UniVR-90/2020|EPI_ISL_751398|2020-03-24:0.000032744)0.788:0.000032703)0.683:0.000000005)0.915:0.000000005)0.726:0.000000005)0.802:0.000000005,((hCoV-19/Italy/LOM-UniMI-L407/2020|EPI_ISL_542328|2020-03-13:0.000033068,hCoV-19/Italy/VEN-UniVR-105/2020|EPI_ISL_751410|2020-03-26:0.000000005)0.994:0.000000005,(((hCoV-19/Italy/CAM-TIGEM-608/2020|EPI_ISL_778671|2020-04-18:0.000065453,((hCoV-19/Italy/LOM-UniMI-L274/2020|EPI_ISL_542240|2020-02-25:0.000033058,(hCoV-19/Italy/LOM-UniMI-L418/2020|EPI_ISL_542337|2020-03-18:0.000033069,((hCoV-19/Italy/LOM-UniMI-L432/2020|EPI_ISL_542351|2020-03-19:0.0,hCoV-19/Italy/LOM-UniMI-L356/2020|EPI_ISL_542290|2020-03-05:0.0,hCoV-19/Italy/LOM-UniMI-L369/2020|EPI_ISL_542300|2020-03-07:0.0,hCoV-19/Italy/LOM-UniMI-L378/2020|EPI_ISL_542305|2020-03-08:0.0,hCoV-19/Italy/LOM-UniMI-L393/2020|EPI_ISL_542315|2020-03-09:0.0,hCoV-19/Italy/LOM-UniMI-L419/2020|EPI_ISL_542338|2020-03-12:0.0,hCoV-19/Italy/LOM-UniMI-L424/2020|EPI_ISL_542343|2020-03-17:0.0):0.000000005,(hCoV-19/Italy/LOM-UniMI-L134/2020|EPI_ISL_542130|2020-03-17:0.000198443,(hCoV-19/Italy/LOM-UniMI-L452/2020|EPI_ISL_542370|2020-03-24:0.000033068,((hCoV-19/Italy/LOM-UniMI-L370/2020|EPI_ISL_542301|2020-03-07:0.000066139,((hCoV-19/Italy/LOM-UniMI-L462/2020|EPI_ISL_542378|2020-03-16:0.000099212,(((hCoV-19/Italy/LOM-UniMI-L436/2020|EPI_ISL_542355|2020-03-19:0.000033069,(hCoV-19/Italy/LOM-UniMI-L403/2020|EPI_ISL_542325|2020-03-15:0.000066139,((hCoV-19/Italy/LOM-UniMI-L160/2020|EPI_ISL_542155|2020-03-25:0.000099212,hCoV-19/Italy/LOM-UniMI-L346/2020|EPI_ISL_542284|2020-03-04:0.000033069)0.613:0.000000005,hCoV-19/Italy/LOM-UniMI-L373/2020|EPI_ISL_542304|2020-03-08:0.000033069)0.000:0.000000005)0.000:0.000000005)0.000:0.000000005,hCoV-19/Italy/LOM-UniMI-L434/2020|EPI_ISL_542353|2020-03-20:0.000099211)0.000:0.000000005,hCoV-19/Italy/LOM-UniMI-L362/2020|EPI_ISL_542294|2020-03-05:0.000033068)0.000:0.000000005)0.000:0.000000005,hCoV-19/Italy/LOM-UniMI-L318/2020|EPI_ISL_542269|2020-03-01:0.000033068)0.000:0.000000005)0.000:0.000000005,hCoV-19/Italy/LOM-UniMI-L438/2020|EPI_ISL_542357|2020-03-21:0.000033068)0.000:0.000000005)0.000:0.000000005)0.000:0.000000005)1.000:0.000000005)1.000:0.000000005)0.000:0.000000005,(hCoV-19/Italy/LAZ-INMI-8/2020|EPI_ISL_424342|2020-03-07:0.000000005,(hCoV-19/Italy/LOM-ISS-4544/2020|EPI_ISL_855550|2020-03-09:0.000065425,(hCoV-19/Italy/TUS-ISS-4096/2020|EPI_ISL_856904|2020-03-08:0.000033000,hCoV-19/Italy/VEN-IZSVe-14-30/2020|EPI_ISL_636468|2020-03-24:0.000065979)0.572:0.000000005)0.493:0.000000005)0.460:0.000000005)0.631:0.000000005)0.000:0.000000005,(hCoV-19/Italy/CAM-TIGEM-599/2020|EPI_ISL_778669|2020-04-16:0.000065453,(hCoV-19/Italy/CAM-TIGEM-616/2020|EPI_ISL_778681|2020-04-21:0.000032726,(hCoV-19/Italy/CAM-TIGEM-630/2020|EPI_ISL_778683|2020-04-27:0.0,hCoV-19/Italy/CAM-TIGEM-582/2020|EPI_ISL_778660|2020-04-13:0.0):0.000000005)0.043:0.000000005)0.908:0.000065455)0.913:0.000000005,((hCoV-19/Italy/VEN-UniVR-86/2020|EPI_ISL_751394|2020-03-23:0.000000005,(hCoV-19/Italy/VEN-UniVR-145/2020|EPI_ISL_751442|2020-04-07:0.000000005,hCoV-19/Italy/VEN-UniVR-24/2020|EPI_ISL_751333|2020-04-30:0.000065451)0.923:0.000000005)0.463:0.000000005,((hCoV-19/Italy/VEN-UniVR-125/2020|EPI_ISL_751425|2020-03-30:0.000032678,(hCoV-19/Italy/VEN-UniVR-69/2020|EPI_ISL_751378|2020-03-14:0.000032741,hCoV-19/Italy/VEN-UniVR-6/2020|EPI_ISL_492985|2020-03-08:0.000065441)0.646:0.000000005)0.664:0.000000005,((hCoV-19/Italy/VEN-UniVR-39/2020|EPI_ISL_751351|2020-03-10:0.0,hCoV-19/Italy/VEN-UniVR-55/2020|EPI_ISL_751365|2020-03-13:0.0):0.000000005,(hCoV-19/Italy/VEN-UniVR-67/2020|EPI_ISL_751376|2020-03-14:0.000000005,(hCoV-19/Italy/VEN-UniVR-68/2020|EPI_ISL_751377|2020-03-14:0.000000005,((hCoV-19/Italy/VEN-UniVR-13/2020|EPI_ISL_751336|2020-04-20:0.0,hCoV-19/Italy/VEN-UniVR-57/2020|EPI_ISL_751367|2020-03-13:0.0):0.000000005,hCoV-19/Italy/VEN-UniVR-138/2020|EPI_ISL_751435|2020-04-04:0.000087073)0.418:0.000000005)0.463:0.000000005)0.000:0.000000005)0.911:0.000043529)0.816:0.000000005)0.867:0.000065285)0.682:0.000000005)0.913:0.000032643)0.703:0.000000005)0.724:0.000021760)0.143:0.000002022,hCoV-19/Italy/LOM-ASST-16/2020|EPI_ISL_486653|2020-03-20:0.000032882)0.000:0.000019730)0.097:0.000000005)0.886:0.000000005,((hCoV-19/Italy/SAR-ASSL-01/2020|EPI_ISL_613560|2020-04-04:0.000099023,(hCoV-19/Italy/FVG-ASUGI-156885/2020|EPI_ISL_833437|2020-12-29:0.000032934,hCoV-19/Italy/FVG-ASUGI-156882/2020|EPI_ISL_833438|2020-12-29:0.000033034)0.993:0.000230590)0.789:0.000097660,((hCoV-19/Italy/ABR-IZSGC-TE5173/2020|EPI_ISL_528924|2020-03-18:0.000000005,((hCoV-19/Italy/VEN-IZSVe-18-48/2020|EPI_ISL_452184|2020-03-24:0.000000005,hCoV-19/Italy/VEN-IZSVe-23-50/2020|EPI_ISL_452185|2020-03-26:0.000032987)0.840:0.000032986,hCoV-19/Italy/VEN-IZSVe-21-37/2020|EPI_ISL_422438|2020-03-25:0.000000005)0.190:0.000032883)0.041:0.000000020,hCoV-19/Italy/ABR-IZSGC-TE36500/2020|EPI_ISL_529022|2020-05-06:0.000033152)0.829:0.000000005)0.000:0.000000005)0.921:0.000000005,(((((((hCoV-19/Italy/LAZ-INMI-99/2020|EPI_ISL_718264|2020-11-03:0.000459999,(hCoV-19/Italy/APU-IZSPB-508PT/2020|EPI_ISL_876796|2020-12-12:0.000228533,((hCoV-19/Italy/CAM-IZSM-119627/2020|EPI_ISL_738127|2020-08-26:0.000164194,hCoV-19/Italy/ABR-IZSGC-TE365809/2020|EPI_ISL_833129|2020-12-23:0.000229091)0.753:0.000000005,(hCoV-19/Italy/VEN-IZSVe-20RS2165-4_RO/2020|EPI_ISL_747488|2020-11-24:0.000032906,(hCoV-19/Italy/VEN-IZSVe-20RS2165-1_RO/2020|EPI_ISL_747486|2020-11-24:0.000000005,hCoV-19/Italy/VEN-IZSVe-20RS2165-2_RO/2020|EPI_ISL_747487|2020-11-24:0.000000005)0.987:0.000000005)0.997:0.000296247)0.984:0.000000005)0.926:0.000097896)0.959:0.000195894,((hCoV-19/Italy/FVG-ASUGI-156876/2020|EPI_ISL_833440|2020-12-29:0.000197400,((hCoV-19/Italy/APU-IZSPB_290PT/2020|EPI_ISL_653781|2020-11-02:0.000130507,(hCoV-19/Italy/ABR-IZSGC-367588/2020|EPI_ISL_833319|2020-12-28:0.000065300,hCoV-19/Italy/ABR-IZSGC-367506/2020|EPI_ISL_833322|2020-12-28:0.000032653)0.982:0.000163147)0.982:0.000000005,((hCoV-19/Italy/CAM-TIGEM-1314/2020|EPI_ISL_837483|2020-12-27:0.000098338,hCoV-19/Italy/LAZ-INMI-96/2020|EPI_ISL_710546|2020-11-04:0.000065491)1.000:0.000000005,(((hCoV-19/Italy/ABR-IZSGC-TE363480/2020|EPI_ISL_833077|2020-12-23:0.000000005,hCoV-19/Italy/ABR-IZSGC-370230/2020|EPI_ISL_833297|2020-12-29:0.000032646)0.844:0.000032649,(hCoV-19/Italy/VEN-IZSVe-20RS2161-13_VR/2020|EPI_ISL_747466|2020-11-09:0.000132102,hCoV-19/Italy/ABR-IZSGC-TE360829/2020|EPI_ISL_833121|2020-12-22:0.000098155)0.990:0.000000005)0.836:0.000032646,hCoV-19/Italy/ABR-IZSGC-351474/2020|EPI_ISL_806766|2020-12-18:0.000130762)0.158:0.000000005)0.907:0.000000005)0.906:0.000000005)0.806:0.000065305,(((((hCoV-19/Italy/APU-IZSPB-513PT/2020|EPI_ISL_876799|2020-12-12:0.000359755,((hCoV-19/Italy/CAM-IZSM-118611/2020|EPI_ISL_738131|2020-08-26:0.000098497,(hCoV-19/Italy/VEN-IZSVe-20RS2155-21_VI/2020|EPI_ISL_766573|2020-11-24:0.000131908,hCoV-19/Italy/LAZ-INMI-133/2020|EPI_ISL_765571|2020-12-27:0.000230015)0.934:0.000000005)1.000:0.000000005,hCoV-19/Italy/CAM-TIGEM-1006/2020|EPI_ISL_837297|2020-09-15:0.000130914)0.812:0.000000005)0.946:0.000000005,(((hCoV-19/Italy/ABR-IZSGC-367277/2020|EPI_ISL_833256|2020-12-28:0.000032639,hCoV-19/Italy/ABR-IZSGC-368125/2020|EPI_ISL_833280|2020-12-28:0.000032641)0.995:0.000261199,(hCoV-19/Italy/VEN-UniVR-22/2020|EPI_ISL_751343|2020-08-13:0.000000005,(hCoV-19/Italy/VEN-IZSVe-20RS2293-6_VI/2020|EPI_ISL_766578|2020-12-21:0.000197873,hCoV-19/Italy/VEN-UniVR-20/2020|EPI_ISL_751341|2020-08-26:0.000032652)0.783:0.000000005)0.763:0.000032648)0.797:0.000032640,(((((hCoV-19/Italy/APU-IZSPB_476PT/2020|EPI_ISL_794803|2020-12-15:0.000098171,hCoV-19/Italy/APU-IZSPB_294PT/2020|EPI_ISL_653788|2020-11-03:0.000295201)0.737:0.000032652,((hCoV-19/Italy/APU-IZSPB_479PT/2020|EPI_ISL_794806|2020-12-15:0.000000005,hCoV-19/Italy/APU-IZSPB-521PT/2020|EPI_ISL_876784|2020-12-15:0.000000005)0.939:0.000097998,(hCoV-19/Italy/APU-IZSPB_302PT/2020|EPI_ISL_653796|2020-11-03:0.000032669,(hCoV-19/Italy/APU-IZSPB_303PT/2020|EPI_ISL_653797|2020-11-03:0.000000005,hCoV-19/Italy/APU-IZSPB_304PT/2020|EPI_ISL_653798|2020-11-03:0.000000005)0.896:0.000000005)0.940:0.000097960)0.739:0.000032634)0.000:0.000000005,((hCoV-19/Italy/CAM-TIGEM-57/2020|EPI_ISL_736825|2020-10-26:0.000098482,hCoV-19/Italy/CAM-TIGEM-273/2020|EPI_ISL_776927|2020-10-26:0.000000005)1.000:0.000000005,((hCoV-19/Italy/CAM-TIGEM-363/2020|EPI_ISL_776963|2020-09-29:0.000000005,((hCoV-19/Italy/CAM-TIGEM-207/2020|EPI_ISL_776886|2020-10-26:0.000032726,(hCoV-19/Italy/CAM-TIGEM-138/2020|EPI_ISL_736866|2020-10-26:0.000098185,(hCoV-19/Italy/CAM-TIGEM-1166/2020|EPI_ISL_837464|2020-11-25:0.0,hCoV-19/Italy/CAM-TIGEM-1165/2020|EPI_ISL_837465|2020-11-25:0.0,hCoV-19/Italy/CAM-TIGEM-1175/2020|EPI_ISL_837470|2020-11-25:0.0):0.000098195)0.903:0.000000005)0.000:0.000000005,(hCoV-19/Italy/CAM-TIGEM-202/2020|EPI_ISL_776880|2020-10-26:0.000032726,hCoV-19/Italy/CAM-TIGEM-1167/2020|EPI_ISL_837463|2020-11-25:0.000098382)0.902:0.000000005)1.000:0.000000005)0.744:0.000000005,(hCoV-19/Italy/CAM-TIGEM-237/2020|EPI_ISL_776911|2020-10-26:0.000032726,hCoV-19/Italy/CAM-COTUGNO-11258/2020|EPI_ISL_860297|2020-12-21:0.000098672)0.913:0.000000005)0.000:0.000000005)0.914:0.000032726)0.445:0.000000005,((((hCoV-19/Italy/LAZ-INMI-114/2020|EPI_ISL_728287|2020-11-30:0.000065832,hCoV-19/Italy/FVG-ASUGI-156869/2020|EPI_ISL_833445|2020-12-29:0.000262499)0.584:0.000000005,(hCoV-19/Italy/LAZ-INMI-108/2020|EPI_ISL_728281|2020-12-01:0.000098807,hCoV-19/Italy/LAZ-INMI-112/2020|EPI_ISL_728285|2020-12-02:0.000098497)0.748:0.000032827)0.914:0.000000005,hCoV-19/Italy/ABR-IZSGC-TE359007/2020|EPI_ISL_833066|2020-12-21:0.000130540)0.843:0.000032653,(((hCoV-19/Italy/CAM-TIGEM-417/2020|EPI_ISL_778691|2020-09-29:0.000000005,hCoV-19/Italy/LAZ-INMI-123/2020|EPI_ISL_746830|2020-12-18:0.000131444)0.977:0.000000005,(hCoV-19/Italy/ABR-IZSGC-368379/2020|EPI_ISL_833301|2020-12-28:0.000098152,hCoV-19/Italy/APU-IZSPB-527PT/2020|EPI_ISL_876751|2020-12-22:0.000195803)0.959:0.000000005)0.971:0.000097914,hCoV-19/Italy/CAM-TIGEM-973/2020|EPI_ISL_837307|2020-09-17:0.000065586)0.630:0.000000005)0.360:0.000000005)0.000:0.000000005,((hCoV-19/Italy/APU-IZSPB_314PT/2020|EPI_ISL_653808|2020-11-02:0.000098113,((hCoV-19/Italy/CAM-TIGEM-1080/2020|EPI_ISL_837256|2020-11-27:0.000098385,hCoV-19/Italy/BAS-IZSPB-392PT/2020|EPI_ISL_722922|2020-10-24:0.000032710)0.762:0.000032641,(hCoV-19/Italy/FVG-ASUGI-134813/2020|EPI_ISL_833454|2020-11-24:0.000032911,hCoV-19/Italy/VEN-IZSVe-20RS2165-6_RO/2020|EPI_ISL_747480|2020-11-25:0.000000005)0.880:0.000065582)0.781:0.000032645)0.757:0.000032629,(hCoV-19/Italy/BAS-IZSPB-384PT/2020|EPI_ISL_722885|2020-10-20:0.000032658,((hCoV-19/Italy/LAZ-INMI-102/2020|EPI_ISL_721625|2020-11-17:0.000098553,(hCoV-19/Italy/VEN-IZSVe-20RS2160-35_VR/2020|EPI_ISL_747464|2020-11-30:0.000164877,hCoV-19/Italy/VEN-IZSVe-20RS2165-5_RO/2020|EPI_ISL_747479|2020-11-24:0.000098643)0.754:0.000032875)0.998:0.000000005,hCoV-19/Italy/CAM-TIGEM-1313/2020|EPI_ISL_837448|2020-12-27:0.000130929)0.977:0.000000005)0.983:0.000130556)0.899:0.000000005)0.933:0.000000005)0.862:0.000032637)0.895:0.000000005,(((((hCoV-19/Italy/APU-IZSPB_269PT/2020|EPI_ISL_653765|2020-11-02:0.000261445,hCoV-19/Italy/SAR-ASSL/2020|EPI_ISL_710503|2020-10-19:0.000131458)0.744:0.000032675,(((hCoV-19/Italy/CAM-TIGEM-1179/2020|EPI_ISL_837466|2020-11-25:0.000130916,(hCoV-19/Italy/VEN-IZSVe-20RS2293-4_VI/2020|EPI_ISL_766576|2020-12-02:0.000098926,hCoV-19/Italy/LAZ-INMI-97/2020|EPI_ISL_718262|2020-11-02:0.000098738)1.000:0.000000005)0.861:0.000032727,(hCoV-19/Italy/CAM-TIGEM-2/2020|EPI_ISL_736792|2020-10-26:0.000065454,((hCoV-19/Italy/CAM-TIGEM-71/2020|EPI_ISL_736834|2020-10-26:0.0,hCoV-19/Italy/CAM-TIGEM-285/2020|EPI_ISL_776943|2020-10-26:0.0):0.000032726,(hCoV-19/Italy/CAM-TIGEM-141/2020|EPI_ISL_736868|2020-10-26:0.000065586,hCoV-19/Italy/CAM-TIGEM-1280/2020|EPI_ISL_837455|2020-12-01:0.000032792)1.000:0.000000005)0.653:0.000000005)0.975:0.000130914)0.922:0.000000005,((hCoV-19/Italy/CAM-TIGEM-164/2020|EPI_ISL_736885|2020-10-26:0.000065454,hCoV-19/Italy/CAM-TIGEM-246/2020|EPI_ISL_776906|2020-10-26:0.000098188)0.933:0.000098186,hCoV-19/Italy/CAM-TIGEM-350/2020|EPI_ISL_776976|2020-09-03:0.000000005)0.979:0.000000005)0.991:0.000000005)0.906:0.000000005,(((((((((hCoV-19/Italy/BAS-IZSPB-385PT/2020|EPI_ISL_722886|2020-10-20:0.000000005,hCoV-19/Italy/BAS-IZSPB-393PT/2020|EPI_ISL_722923|2020-10-25:0.000065482)0.000:0.000000005,hCoV-19/Italy/BAS-IZSPB-370PT/2020|EPI_ISL_722904|2020-10-16:0.000000005)1.000:0.000000005,(hCoV-19/Italy/CAM-COTUGNO-15919/2020|EPI_ISL_860204|2020-12-28:0.000000005,hCoV-19/Italy/VEN-IZSVe-20RS2165-3_RO/2020|EPI_ISL_747478|2020-11-24:0.000000005)0.998:0.000000005)0.924:0.000000005,hCoV-19/Italy/BAS-IZSPB-389PT/2020|EPI_ISL_722888|2020-10-25:0.000000005)0.752:0.000000005,hCoV-19/Italy/BAS-IZSPB-368PT/2020|EPI_ISL_722879|2020-10-16:0.000000005)0.865:0.000000005,((hCoV-19/Italy/BAS-IZSPB-372PT/2020|EPI_ISL_722905|2020-10-28:0.000000005,(hCoV-19/Italy/CAM-TIGEM-252/2020|EPI_ISL_776928|2020-10-26:0.0,hCoV-19/Italy/CAM-TIGEM-257/2020|EPI_ISL_776945|2020-10-26:0.0,hCoV-19/Italy/CAM-TIGEM-264/2020|EPI_ISL_776946|2020-10-26:0.0):0.000000005)0.920:0.000032664,((hCoV-19/Italy/LAZ-INMI-127/2020|EPI_ISL_746834|2020-12-18:0.000098589,(hCoV-19/Italy/CAM-TIGEM-1055/2020|EPI_ISL_837326|2020-12-28:0.000000005,hCoV-19/Italy/CAM-COTUGNO-14528/2020|EPI_ISL_860257|2020-12-28:0.000000005)0.937:0.000098187)0.877:0.000065425,(((((hCoV-19/Italy/CAM-TIGEM-195/2020|EPI_ISL_776882|2020-10-26:0.000098192,(hCoV-19/Italy/CAM-TIGEM-286/2020|EPI_ISL_776935|2020-10-26:0.0,hCoV-19/Italy/CAM-TIGEM-279/2020|EPI_ISL_776937|2020-10-26:0.0):0.000065461)0.751:0.000032723,hCoV-19/Italy/CAM-TIGEM-1049/2020|EPI_ISL_837327|2020-12-28:0.000098185)0.741:0.000000005,hCoV-19/Italy/CAM-TIGEM-47/2020|EPI_ISL_736819|2020-10-26:0.000032726)0.431:0.000000005,((((((hCoV-19/Italy/CAM-TIGEM-253/2020|EPI_ISL_776936|2020-10-26:0.0,hCoV-19/Italy/CAM-TIGEM-258/2020|EPI_ISL_776938|2020-10-26:0.0):0.000098186,((hCoV-19/Italy/CAM-TIGEM-211/2020|EPI_ISL_776889|2020-10-26:0.0,hCoV-19/Italy/CAM-TIGEM-216/2020|EPI_ISL_776891|2020-10-26:0.0):0.000000005,(hCoV-19/Italy/CAM-TIGEM-62/2020|EPI_ISL_736830|2020-10-26:0.000032726,hCoV-19/Italy/CAM-TIGEM-61/2020|EPI_ISL_736829|2020-10-26:0.000032726)0.000:0.000000005)0.767:0.000032725)0.876:0.000065455,(hCoV-19/Italy/CAM-TIGEM-199/2020|EPI_ISL_776883|2020-10-26:0.000065455,hCoV-19/Italy/CAM-TIGEM-194/2020|EPI_ISL_776884|2020-10-26:0.000032726)0.890:0.000065455)0.649:0.000000005,hCoV-19/Italy/CAM-TIGEM-35/2020|EPI_ISL_736811|2020-10-26:0.000032726)0.910:0.000000005,(hCoV-19/Italy/CAM-TIGEM-1160/2020|EPI_ISL_837447|2020-11-25:0.000197084,(hCoV-19/Italy/CAM-TIGEM-1052/2020|EPI_ISL_837329|2020-12-28:0.0,hCoV-19/Italy/CAM-TIGEM-988/2020|EPI_ISL_837299|2020-09-15:0.0):0.000000005)0.968:0.000000005)0.000:0.000000005,(hCoV-19/Italy/CAM-TIGEM-1040/2020|EPI_ISL_837325|2020-12-21:0.000000005,hCoV-19/Italy/CAM-COTUGNO-11798/2020|EPI_ISL_855614|2020-12-21:0.000000005)0.934:0.000065453)0.692:0.000000005)0.000:0.000000005,(hCoV-19/Italy/CAM-TIGEM-154/2020|EPI_ISL_736876|2020-10-26:0.000032779,hCoV-19/Italy/CAM-TIGEM-198/2020|EPI_ISL_776915|2020-10-26:0.000000005)0.966:0.000098339)0.969:0.000000005)0.965:0.000000005)0.855:0.000000005)0.943:0.000065283,((hCoV-19/Italy/CAM-TIGEM-994/2020|EPI_ISL_837302|2020-09-16:0.0,hCoV-19/Italy/CAM-TIGEM-990/2020|EPI_ISL_837303|2020-09-16:0.0,hCoV-19/Italy/CAM-TIGEM-993/2020|EPI_ISL_837288|2020-09-15:0.0):0.000000005,hCoV-19/Italy/CAM-TIGEM-998/2020|EPI_ISL_837280|2020-09-06:0.000065454)0.993:0.000000005)0.828:0.000032654,((hCoV-19/Italy/APU-IZSPB_450PT/2020|EPI_ISL_794777|2020-12-16:0.000000005,(hCoV-19/Italy/APU-IZSPB-517PT/2020|EPI_ISL_876778|2020-12-16:0.000065314,hCoV-19/Italy/APU-IZSPB-557PT/2020|EPI_ISL_876758|2020-12-21:0.000032629)0.772:0.000000005)0.959:0.000097887,(hCoV-19/Italy/APU-IZSPB_469PT/2020|EPI_ISL_794796|2020-12-17:0.000097938,((hCoV-19/Italy/APU-IZSPB-537PT/2020|EPI_ISL_876762|2020-12-20:0.000032649,hCoV-19/Italy/APU-IZSPB-546PT/2020|EPI_ISL_876766|2020-12-20:0.000032651)0.986:0.000163177,hCoV-19/Italy/APU-IZSPB-442PT/2020|EPI_ISL_876807|2020-12-11:0.000065732)0.528:0.000000005)0.234:0.000000005)0.976:0.000130634)0.909:0.000000005,(((((hCoV-19/Italy/APU-IZSPB-538PT/2020|EPI_ISL_876753|2020-12-21:0.000065462,hCoV-19/Italy/APU-IZSPB-333PT/2020|EPI_ISL_722894|2020-11-05:0.000032707)0.998:0.000000005,(hCoV-19/Italy/APU-IZSPB_462PT/2020|EPI_ISL_794789|2020-12-15:0.000000005,hCoV-19/Italy/APU-IZSPB_478PT/2020|EPI_ISL_794805|2020-12-15:0.000000005)0.964:0.000097980)0.799:0.000000005,(hCoV-19/Italy/ABR-IZSGC-352500/2020|EPI_ISL_806784|2020-12-18:0.000065436,hCoV-19/Italy/APU-IZSPB_460PT/2020|EPI_ISL_794787|2020-12-23:0.000098028)0.372:0.000000005)0.998:0.000000005,((((((hCoV-19/Italy/APU-IZSPB_431PT/2020|EPI_ISL_794763|2020-12-11:0.000065402,hCoV-19/Italy/APU-IZSPB-519PT/2020|EPI_ISL_876808|2020-12-11:0.000000005)0.980:0.000130616,(hCoV-19/Italy/APU-IZSPB_437PT/2020|EPI_ISL_794769|2020-12-11:0.0,hCoV-19/Italy/APU-IZSPB_490PT/2020|EPI_ISL_794817|2020-12-17:0.0,hCoV-19/Italy/APU-IZSPB-548PT/2020|EPI_ISL_876768|2020-12-20:0.0):0.000000005)0.495:0.000000005,((hCoV-19/Italy/APU-IZSPB_426PT/2020|EPI_ISL_794762|2020-12-11:0.0,hCoV-19/Italy/APU-IZSPB-542PT/2020|EPI_ISL_876764|2020-12-20:0.0):0.000000005,(hCoV-19/Italy/APU-IZSPB-331PT/2020|EPI_ISL_722911|2020-11-05:0.000032639,((hCoV-19/Italy/APU-IZSPB_433PT/2020|EPI_ISL_794765|2020-12-11:0.000032642,(hCoV-19/Italy/APU-IZSPB_486PT/2020|EPI_ISL_794813|2020-12-17:0.000032642,(hCoV-19/Italy/APU-IZSPB_473PT/2020|EPI_ISL_794800|2020-12-16:0.000000005,hCoV-19/Italy/APU-IZSPB-533PT/2020|EPI_ISL_876783|2020-12-16:0.000000005)0.889:0.000000005)0.368:0.000000005)0.932:0.000065302,(hCoV-19/Italy/APU-IZSPB-541PT/2020|EPI_ISL_876754|2020-12-21:0.000000005,(hCoV-19/Italy/APU-IZSPB_489PT/2020|EPI_ISL_794816|2020-12-16:0.000000005,hCoV-19/Italy/APU-IZSPB_459PT/2020|EPI_ISL_794786|2020-12-23:0.000000005)0.989:0.000000005)0.828:0.000032658)0.174:0.000000005)1.000:0.000000005)0.029:0.000000005)0.862:0.000000005,(hCoV-19/Italy/APU-IZSPB-334PT/2020|EPI_ISL_722909|2020-11-04:0.000065276,((((hCoV-19/Italy/APU-IZSPB_448PT/2020|EPI_ISL_794775|2020-12-17:0.000032636,hCoV-19/Italy/APU-IZSPB-555PT/2020|EPI_ISL_876774|2020-12-20:0.000032636)0.911:0.000000005,hCoV-19/Italy/APU-IZSPB-522PT/2020|EPI_ISL_876785|2020-12-15:0.000000005)0.991:0.000000005,(hCoV-19/Italy/APU-IZSPB_438PT/2020|EPI_ISL_794770|2020-12-11:0.000000005,(hCoV-19/Italy/APU-IZSPB_477PT/2020|EPI_ISL_794804|2020-12-15:0.000032650,hCoV-19/Italy/APU-IZSPB_471PT/2020|EPI_ISL_794798|2020-12-17:0.000000005)0.944:0.000000005)0.994:0.000000005)0.955:0.000097936,hCoV-19/Italy/APU-IZSPB-528PT/2020|EPI_ISL_876750|2020-12-23:0.000163224)0.928:0.000000005)0.420:0.000000005)0.027:0.000000005,((((hCoV-19/Italy/APU-IZSPB-532PT/2020|EPI_ISL_876782|2020-12-16:0.000130583,(hCoV-19/Italy/BAS-IZSPB-382PT/2020|EPI_ISL_722907|2020-10-19:0.000032717,(hCoV-19/Italy/APU-IZSPB-547PT/2020|EPI_ISL_876767|2020-12-20:0.000097959,(hCoV-19/Italy/APU-IZSPB_455PT/2020|EPI_ISL_794782|2020-12-23:0.000000005,hCoV-19/Italy/APU-IZSPB_458PT/2020|EPI_ISL_794785|2020-12-23:0.000000005)0.755:0.000032645)0.865:0.000065255)0.387:0.000000005)0.839:0.000032635,(hCoV-19/Italy/ABR-IZSGC-351539/2020|EPI_ISL_806742|2020-12-18:0.000032629,(hCoV-19/Italy/APU-IZSPB-421PT/2020|EPI_ISL_876738|2020-12-29:0.000459782,(hCoV-19/Italy/APU-IZSPB_436PT/2020|EPI_ISL_794768|2020-12-11:0.000000005,(hCoV-19/Italy/APU-IZSPB_434PT/2020|EPI_ISL_794766|2020-12-11:0.000000005,hCoV-19/Italy/APU-IZSPB_424PT/2020|EPI_ISL_794760|2020-12-11:0.000021587)0.768:0.000011052)0.881:0.000065253)0.857:0.000065298)0.787:0.000032623)0.911:0.000000005,hCoV-19/Italy/APU-IZSPB_447PT/2020|EPI_ISL_794774|2020-12-17:0.000000005)0.000:0.000000005,((hCoV-19/Italy/APU-IZSPB-526PT/2020|EPI_ISL_876749|2020-12-23:0.000065295,((hCoV-19/Italy/BAS-IZSPB-383PT/2020|EPI_ISL_722884|2020-10-25:0.000065467,hCoV-19/Italy/BAS-IZSPB-352PT/2020|EPI_ISL_722913|2020-10-28:0.000032748)0.883:0.000065468,((hCoV-19/Italy/APU-IZSPB_444PT/2020|EPI_ISL_794772|2020-12-12:0.000000005,hCoV-19/Italy/APU-IZSPB-512PT/2020|EPI_ISL_876798|2020-12-12:0.000000005)0.854:0.000032681,hCoV-19/Italy/BAS-IZSPB-336PT/2020|EPI_ISL_722901|2020-10-28:0.000032657)0.922:0.000000005)0.961:0.000000005)0.873:0.000032640,(((((hCoV-19/Italy/APU-IZSPB_312PT/2020|EPI_ISL_653806|2020-11-03:0.000000005,hCoV-19/Italy/BAS-IZSPB-397PT/2020|EPI_ISL_722925|2020-10-21:0.000098286)0.701:0.000000005,(hCoV-19/Italy/BAS-IZSPB-395PT/2020|EPI_ISL_722924|2020-10-21:0.000000005,(hCoV-19/Italy/BAS-IZSPB-386PT/2020|EPI_ISL_722920|2020-10-25:0.000000005,hCoV-19/Italy/BAS-IZSPB-390PT/2020|EPI_ISL_722889|2020-10-25:0.000065604)0.841:0.000032735)0.268:0.000000005)0.999:0.000000005,(hCoV-19/Italy/BAS-IZSPB-341PT/2020|EPI_ISL_722875|2020-10-28:0.000032633,hCoV-19/Italy/BAS-IZSPB-351PT/2020|EPI_ISL_722876|2020-10-28:0.000000005)0.900:0.000065253)0.898:0.000000005,(hCoV-19/Italy/BAS-IZSPB-371PT/2020|EPI_ISL_722917|2020-10-16:0.000000005,hCoV-19/Italy/BAS-IZSPB-387PT/2020|EPI_ISL_722921|2020-10-20:0.000065439)0.910:0.000065285)0.834:0.000032636,(hCoV-19/Italy/APU-IZSPB_267PT/2020|EPI_ISL_653786|2020-09-30:0.000065284,(hCoV-19/Italy/APU-IZSPB_310PT/2020|EPI_ISL_653804|2020-11-03:0.000065284,(hCoV-19/Italy/APU-IZSPB_445PT/2020|EPI_ISL_794773|2020-12-12:0.000000005,hCoV-19/Italy/APU-IZSPB_465PT/2020|EPI_ISL_794792|2020-12-12:0.000000005)0.997:0.000228566)0.117:0.000000005)0.547:0.000000005)0.939:0.000065266)0.923:0.000000005)1.000:0.000000005)0.000:0.000000005,((((hCoV-19/Italy/CAM-TIGEM-382/2020|EPI_ISL_777003|2020-09-20:0.0,hCoV-19/Italy/CAM-TIGEM-376/2020|EPI_ISL_777006|2020-09-20:0.0):0.000000005,((hCoV-19/Italy/CAM-TIGEM-369/2020|EPI_ISL_777005|2020-09-20:0.000032726,(hCoV-19/Italy/CAM-TIGEM-1264/2020|EPI_ISL_837486|2020-11-29:0.000098389,(hCoV-19/Italy/CAM-COTUGNO-11204/2020|EPI_ISL_855573|2020-12-21:0.000000005,hCoV-19/Italy/CAM-TIGEM-1034/2020|EPI_ISL_837319|2020-12-21:0.000000005)0.968:0.000130924)0.753:0.000032722)0.874:0.000000005,((hCoV-19/Italy/CAM-TIGEM-408/2020|EPI_ISL_778717|2020-09-15:0.000000005,(hCoV-19/Italy/CAM-TIGEM-1337/2020|EPI_ISL_837499|2020-12-26:0.000196385,hCoV-19/Italy/CAM-TIGEM-370/2020|EPI_ISL_777004|2020-09-20:0.000032727)0.740:0.000000005)0.927:0.000032726,((hCoV-19/Italy/CAM-TIGEM-1260/2020|EPI_ISL_837481|2020-11-30:0.0,hCoV-19/Italy/CAM-TIGEM-1262/2020|EPI_ISL_837482|2020-11-30:0.0):0.000098183,hCoV-19/Italy/CAM-TIGEM-983/2020|EPI_ISL_837311|2020-09-17:0.000032726)0.378:0.000000005)0.310:0.000000005)0.086:0.000000005)0.995:0.000000005,(hCoV-19/Italy/APU-IZSPB_454PT/2020|EPI_ISL_794781|2020-12-23:0.000032710,hCoV-19/Italy/APU-IZSPB_425PT/2020|EPI_ISL_794761|2020-12-11:0.000163547)0.916:0.000000005)0.973:0.000000005,((hCoV-19/Italy/ABR-IZSGC-369979/2020|EPI_ISL_833314|2020-12-28:0.000098106,((hCoV-19/Italy/ABR-IZSGC-356147/2020|EPI_ISL_832822|2020-12-21:0.000032649,hCoV-19/Italy/ABR-IZSGC-351335/2020|EPI_ISL_806776|2020-12-18:0.000032642)0.781:0.000032648,(hCoV-19/Italy/ABR-IZSGC-369980/2020|EPI_ISL_833315|2020-12-28:0.000000005,(hCoV-19/Italy/ABR-IZSGC-370053/2020|EPI_ISL_833328|2020-12-28:0.000000005,(hCoV-19/Italy/ABR-IZSGC-369832/2020|EPI_ISL_833298|2020-12-28:0.000000005,hCoV-19/Italy/ABR-IZSGC-369978/2020|EPI_ISL_833313|2020-12-28:0.000000005)0.000:0.000000005)0.709:0.000000005)0.041:0.000000005)0.840:0.000000005)0.935:0.000097917,(((hCoV-19/Italy/ABR-IZSGC-353615/2020|EPI_ISL_806801|2020-12-18:0.000032731,(hCoV-19/Italy/ABR-IZSGC-370237/2020|EPI_ISL_833326|2020-12-28:0.000022295,hCoV-19/Italy/ABR-IZSGC-362261/2020|EPI_ISL_833271|2020-12-22:0.000032784)0.575:0.000010344)1.000:0.000000005,(hCoV-19/Italy/ABR-IZSGC-353997/2020|EPI_ISL_806795|2020-12-18:0.000000005,hCoV-19/Italy/ABR-IZSGC-370159/2020|EPI_ISL_833288|2020-12-28:0.000032658)0.859:0.000032636)0.616:0.000000005,(hCoV-19/Italy/ABR-IZSGC-353619/2020|EPI_ISL_806803|2020-12-18:0.000000005,((hCoV-19/Italy/ABR-IZSGC-TE362018/2020|EPI_ISL_833085|2020-12-22:0.0,hCoV-19/Italy/ABR-IZSGC-TE362020/2020|EPI_ISL_833086|2020-12-22:0.0):0.000000005,((hCoV-19/Italy/ABR-IZSGC-351322/2020|EPI_ISL_806775|2020-12-18:0.000000005,hCoV-19/Italy/ABR-IZSGC-370177/2020|EPI_ISL_833290|2020-12-28:0.000032630)0.870:0.000032642,(hCoV-19/Italy/ABR-IZSGC-353614/2020|EPI_ISL_806800|2020-12-18:0.000065277,hCoV-19/Italy/ABR-IZSGC-353618/2020|EPI_ISL_806802|2020-12-18:0.000000005)0.890:0.000000005)0.843:0.000000005)0.000:0.000000005)0.764:0.000000005)0.764:0.000032635)0.920:0.000097939)0.947:0.000000005)0.000:0.000000005)0.845:0.000032632,(hCoV-19/Italy/APU-IZSPB_274PT/2020|EPI_ISL_653768|2020-11-02:0.000130797,(hCoV-19/Italy/APU-IZSPB_481PT/2020|EPI_ISL_794808|2020-12-15:0.000131169,hCoV-19/Italy/APU-IZSPB-568PT/2021|EPI_ISL_876741|2021-01-11:0.000065290)0.932:0.000097969)0.932:0.000097916)0.920:0.000000005)0.000:0.000000005)0.918:0.000000005,(hCoV-19/Italy/ABR-IZSGC-367192/2020|EPI_ISL_833258|2020-12-28:0.000000005,hCoV-19/Italy/ABR-IZSGC-367193/2020|EPI_ISL_833259|2020-12-28:0.000000005)0.998:0.000326629)0.835:0.000032636,(((hCoV-19/Italy/CAM-TIGEM-150/2020|EPI_ISL_736874|2020-10-26:0.000000005,((hCoV-19/Italy/CAM-TIGEM-7/2020|EPI_ISL_736796|2020-10-26:0.0,hCoV-19/Italy/CAM-TIGEM-225/2020|EPI_ISL_776892|2020-10-26:0.0,hCoV-19/Italy/CAM-TIGEM-95/2020|EPI_ISL_736841|2020-10-26:0.0,hCoV-19/Italy/CAM-TIGEM-116/2020|EPI_ISL_736852|2020-10-26:0.0,hCoV-19/Italy/CAM-TIGEM-136/2020|EPI_ISL_736865|2020-10-26:0.0):0.000000005,hCoV-19/Italy/CAM-TIGEM-94/2020|EPI_ISL_736840|2020-10-26:0.000032938)0.919:0.000032726)0.994:0.000229134,(hCoV-19/Italy/ABR-IZSGC-369404/2020|EPI_ISL_833282|2020-12-28:0.000065309,(hCoV-19/Italy/CAM-TIGEM-158/2020|EPI_ISL_736879|2020-10-26:0.000098498,hCoV-19/Italy/ABR-IZSGC-353682/2020|EPI_ISL_806799|2020-12-18:0.000196509)0.888:0.000000005)0.862:0.000065277)0.865:0.000065262,((hCoV-19/Italy/VEN-IZSVe-20RS2161-11_VR/2020|EPI_ISL_747465|2020-11-04:0.000032887,hCoV-19/Italy/VEN-IZSVe-20RS2161-14_VR/2020|EPI_ISL_747467|2020-11-09:0.000032974)0.966:0.000131568,((hCoV-19/Italy/APU-IZSPB-330PT/2020|EPI_ISL_722908|2020-10-21:0.000000005,(((hCoV-19/Italy/APU-IZSPB-503PT/2020|EPI_ISL_876747|2020-12-28:0.000032648,hCoV-19/Italy/APU-IZSPB-506PT/2020|EPI_ISL_876795|2020-12-12:0.000000005)0.919:0.000065295,((hCoV-19/Italy/APU-IZSPB-549PT/2020|EPI_ISL_876769|2020-12-20:0.000032638,(hCoV-19/Italy/APU-IZSPB-545PT/2020|EPI_ISL_876765|2020-12-20:0.000000005,(hCoV-19/Italy/APU-IZSPB-552PT/2020|EPI_ISL_876771|2020-12-20:0.0,hCoV-19/Italy/APU-IZSPB-524PT/2020|EPI_ISL_876786|2020-12-15:0.0):0.000000005)0.943:0.000000005)0.889:0.000032647,(hCoV-19/Italy/APU-IZSPB-550PT/2020|EPI_ISL_876757|2020-12-21:0.000000005,hCoV-19/Italy/APU-IZSPB-531PT/2020|EPI_ISL_876781|2020-12-16:0.000065288)0.796:0.000000005)0.840:0.000032640)0.899:0.000000005,((hCoV-19/Italy/APU-IZSPB_480PT/2020|EPI_ISL_794807|2020-12-15:0.000032653,hCoV-19/Italy/APU-IZSPB-429PT/2020|EPI_ISL_876802|2020-12-11:0.000000005)0.845:0.000032651,(hCoV-19/Italy/APU-IZSPB_467PT/2020|EPI_ISL_794794|2020-12-17:0.000065422,hCoV-19/Italy/APU-IZSPB_475PT/2020|EPI_ISL_794802|2020-12-17:0.000000005)0.842:0.000032646)0.967:0.000000005)1.000:0.000000005)0.795:0.000032638,(hCoV-19/Italy/BAS-IZSPB-366PT/2020|EPI_ISL_722916|2020-10-15:0.000032641,((hCoV-19/Italy/APU-IZSPB-516PT/2020|EPI_ISL_876776|2020-12-17:0.000017723,(((hCoV-19/Italy/ABR-IZSGC-367273/2020|EPI_ISL_833255|2020-12-28:0.000032652,(hCoV-19/Italy/ABR-IZSGC-354389/2020|EPI_ISL_832818|2020-12-18:0.000000005,(hCoV-19/Italy/ABR-IZSGC-366933/2020|EPI_ISL_833331|2020-12-28:0.000032795,hCoV-19/Italy/ABR-IZSGC-TE363467/2020|EPI_ISL_833052|2020-12-23:0.000000005)0.916:0.000065258)0.425:0.000032629)0.620:0.000000005,((hCoV-19/Italy/ABR-IZSGC-366936/2020|EPI_ISL_833251|2020-12-28:0.000000005,hCoV-19/Italy/ABR-IZSGC-367163/2020|EPI_ISL_833261|2020-12-28:0.000000005)0.864:0.000000005,(hCoV-19/Italy/ABR-IZSGC-368089/2020|EPI_ISL_833296|2020-12-28:0.000065502,hCoV-19/Italy/ABR-IZSGC-TE360288/2020|EPI_ISL_833054|2020-12-22:0.000032664)0.959:0.000000005)0.936:0.000000005)0.550:0.000000005,hCoV-19/Italy/ABR-IZSGC-TE360277/2020|EPI_ISL_833078|2020-12-22:0.000000005)0.917:0.000095183)0.759:0.000017690,(((hCoV-19/Italy/VEN-IZSVe-20RS2163-6_VR/2020|EPI_ISL_747475|2020-11-23:0.000065951,(hCoV-19/Italy/VEN-IZSVe-20RS2163-3_VR/2020|EPI_ISL_747473|2020-11-21:0.000000005,(hCoV-19/Italy/VEN-IZSVe-20RS2160-31_VR/2020|EPI_ISL_747461|2020-11-26:0.000032882,(hCoV-19/Italy/VEN-IZSVe-20RS2160-30_VR/2020|EPI_ISL_747460|2020-11-26:0.000000005,hCoV-19/Italy/VEN-IZSVe-20RS2160-32_VR/2020|EPI_ISL_747462|2020-11-26:0.000000005)0.850:0.000032882)1.000:0.000000005)0.763:0.000032857)0.769:0.000032857,(((hCoV-19/Italy/ABR-IZSGC-351855/2020|EPI_ISL_806786|2020-12-18:0.000000005,(hCoV-19/Italy/ABR-IZSGC-354713/2020|EPI_ISL_832817|2020-12-19:0.000032787,hCoV-19/Italy/ABR-IZSGC-367161/2020|EPI_ISL_833260|2020-12-28:0.000028393)0.717:0.000004294)0.994:0.000000005,hCoV-19/Italy/ABR-IZSGC-351684/2020|EPI_ISL_806770|2020-12-18:0.000131411)0.899:0.000065347,(((hCoV-19/Italy/ABR-IZSGC-369744/2020|EPI_ISL_833304|2020-12-28:0.0,hCoV-19/Italy/ABR-IZSGC-369747/2020|EPI_ISL_833305|2020-12-28:0.0):0.000000005,hCoV-19/Italy/ABR-IZSGC-TE357614/2020|EPI_ISL_833080|2020-12-21:0.000032644)0.976:0.000130619,((hCoV-19/Italy/ABR-IZSGC-TE360563/2020|EPI_ISL_833099|2020-12-21:0.000000005,hCoV-19/Italy/ABR-IZSGC-354019/2020|EPI_ISL_806796|2020-12-18:0.000000005)0.018:0.000000005,((hCoV-19/Italy/ABR-IZSGC-369574/2020|EPI_ISL_833312|2020-12-28:0.000000005,(hCoV-19/Italy/ABR-IZSGC-354020/2020|EPI_ISL_806797|2020-12-18:0.000000005,(hCoV-19/Italy/ABR-IZSGC-369566/2020|EPI_ISL_833311|2020-12-28:0.000000005,hCoV-19/Italy/ABR-IZSGC-TE359189/2020|EPI_ISL_833100|2020-12-21:0.000000005)0.772:0.000000005)0.865:0.000000005)0.000:0.000000005,hCoV-19/Italy/ABR-IZSGC-351389/2020|EPI_ISL_806762|2020-12-18:0.000065390)0.376:0.000000005)0.775:0.000032654)0.759:0.000032637)0.775:0.000032637)0.898:0.000000005,(((hCoV-19/Italy/LAZ-INMI-95/2020|EPI_ISL_710545|2020-10-27:0.000000005,(hCoV-19/Italy/LAZ-INMI-93/2020|EPI_ISL_710543|2020-10-26:0.000032826,(hCoV-19/Italy/LAZ-INMI-94/2020|EPI_ISL_710544|2020-10-27:0.000032876,hCoV-19/Italy/LAZ-INMI-92/2020|EPI_ISL_710542|2020-10-26:0.000000005)1.000:0.000000005)0.994:0.000000005)0.967:0.000098231,((hCoV-19/Italy/BAS-IZSPB-380PT/2020|EPI_ISL_722882|2020-10-25:0.000065315,hCoV-19/Italy/BAS-IZSPB-388PT/2020|EPI_ISL_722887|2020-10-26:0.000032654)0.336:0.000000005,(((hCoV-19/Italy/ABR-IZSGC-TE365556/2020|EPI_ISL_833069|2020-12-23:0.000000005,hCoV-19/Italy/ABR-IZSGC-TE365554/2020|EPI_ISL_833070|2020-12-23:0.000000005)0.842:0.000032779,(((hCoV-19/Italy/ABR-IZSGC-369767/2020|EPI_ISL_833316|2020-12-28:0.0,hCoV-19/Italy/ABR-IZSGC-TE365553/2020|EPI_ISL_833071|2020-12-23:0.0,hCoV-19/Italy/ABR-IZSGC-TE365551/2020|EPI_ISL_833072|2020-12-23:0.0,hCoV-19/Italy/ABR-IZSGC-TE365550/2020|EPI_ISL_833073|2020-12-23:0.0):0.000000005,(hCoV-19/Italy/ABR-IZSGC-TE365565/2020|EPI_ISL_833046|2020-12-23:0.000000005,hCoV-19/Italy/ABR-IZSGC-369547/2020|EPI_ISL_833325|2020-12-28:0.000000005)0.997:0.000000005)0.341:0.000000005,(hCoV-19/Italy/ABR-IZSGC-TE365548/2020|EPI_ISL_833075|2020-12-23:0.000000005,(hCoV-19/Italy/ABR-IZSGC-353633/2020|EPI_ISL_806805|2020-12-18:0.000163261,hCoV-19/Italy/ABR-IZSGC-TE365560/2020|EPI_ISL_833068|2020-12-23:0.000000005)0.913:0.000000005)0.946:0.000000005)1.000:0.000023499)0.557:0.000009129,hCoV-19/Italy/ABR-IZSGC-TE365549/2020|EPI_ISL_833074|2020-12-23:0.000032724)0.620:0.000000013)0.846:0.000032636)0.915:0.000000005,((((hCoV-19/Italy/ABR-IZSGC-353337/2020|EPI_ISL_806747|2020-12-18:0.000130544,(hCoV-19/Italy/ABR-IZSGC-350940/2020|EPI_ISL_806777|2020-12-18:0.0,hCoV-19/Italy/ABR-IZSGC-350821/2020|EPI_ISL_806778|2020-12-17:0.0):0.000032710)0.876:0.000065276,((((hCoV-19/Italy/ABR-IZSGC-368416/2020|EPI_ISL_833295|2020-12-28:0.000130590,((hCoV-19/Italy/APU-IZSPB_449PT/2020|EPI_ISL_794776|2020-12-17:0.0,hCoV-19/Italy/APU-IZSPB_468PT/2020|EPI_ISL_794795|2020-12-17:0.0):0.000000005,hCoV-19/Italy/APU-IZSPB_470PT/2020|EPI_ISL_794797|2020-12-17:0.000032646)0.967:0.000097939)0.870:0.000000005,((hCoV-19/Italy/APU-IZSPB_484PT/2020|EPI_ISL_794811|2020-12-16:0.0,hCoV-19/Italy/APU-IZSPB-439PT/2020|EPI_ISL_876804|2020-12-11:0.0):0.000000005,hCoV-19/Italy/APU-IZSPB-511PT/2020|EPI_ISL_876791|2020-12-14:0.000000005)0.904:0.000032628)0.109:0.000000005,(hCoV-19/Italy/APU-IZSPB_453PT/2020|EPI_ISL_794780|2020-12-23:0.000000005,(hCoV-19/Italy/BAS-IZSPB-364PT/2020|EPI_ISL_722878|2020-10-15:0.000000005,hCoV-19/Italy/BAS-IZSPB-365PT/2020|EPI_ISL_722915|2020-10-15:0.000000005)1.000:0.000000005)0.752:0.000000005)0.016:0.000000005,(hCoV-19/Italy/ABR-IZSGC-352115/2020|EPI_ISL_806745|2020-12-18:0.000163279,hCoV-19/Italy/APU-IZSPB_412PT/2020|EPI_ISL_794753|2020-12-22:0.000196216)0.959:0.000000005)0.856:0.000000005)0.005:0.000000005,(hCoV-19/Italy/ABR-IZSGC-356123/2020|EPI_ISL_832821|2020-12-21:0.000065279,(((((hCoV-19/Italy/APU-IZSPB-543PT/2020|EPI_ISL_876755|2020-12-21:0.000000005,hCoV-19/Italy/APU-IZSPB-505PT/2020|EPI_ISL_876788|2020-12-14:0.000000005)0.902:0.000065311,(hCoV-19/Italy/APU-IZSPB-544PT/2020|EPI_ISL_876756|2020-12-21:0.000097944,hCoV-19/Italy/APU-IZSPB-529PT/2020|EPI_ISL_876779|2020-12-16:0.000000005)0.921:0.000065305)0.950:0.000000005,(hCoV-19/Italy/APU-IZSPB-530PT/2020|EPI_ISL_876780|2020-12-16:0.000000005,(hCoV-19/Italy/APU-IZSPB-430PT/2020|EPI_ISL_876803|2020-12-11:0.000000005,hCoV-19/Italy/APU-IZSPB-440PT/2020|EPI_ISL_876805|2020-12-11:0.000032728)0.992:0.000000005)0.005:0.000000005)0.951:0.000000005,hCoV-19/Italy/APU-IZSPB_423PT/2020|EPI_ISL_794759|2020-12-22:0.000000005)0.943:0.000000005,hCoV-19/Italy/APU-IZSPB-504PT/2020|EPI_ISL_876787|2020-12-14:0.000032634)0.880:0.000032645)0.902:0.000000005)0.000:0.000000005,((hCoV-19/dog/Italy/Dog399-20BA/2020|EPI_ISL_730652|2020-11-04:0.000000005,hCoV-19/Italy/TE.237004/2020|EPI_ISL_730653|2020-11-04:0.000000005)1.000:0.000000005,(hCoV-19/Italy/FVG-ASUGI-156881/2020|EPI_ISL_833439|2020-12-29:0.000000005,hCoV-19/Italy/FVG-ASUGI-156868/2020|EPI_ISL_833446|2020-12-29:0.000000005)0.939:0.000065486)0.956:0.000000005)0.296:0.000000005)0.000:0.000000005)0.000:0.000000005)0.881:0.000000005)0.773:0.000032632)0.912:0.000065304)0.236:0.000000005)0.921:0.000065296)0.910:0.000000005)0.000:0.000000005,(((hCoV-19/Italy/CAM-TIGEM-962/2020|EPI_ISL_837309|2020-09-17:0.0,hCoV-19/Italy/CAM-TIGEM-126/2020|EPI_ISL_736859|2020-10-26:0.0):0.000000005,hCoV-19/Italy/CAM-TIGEM-212/2020|EPI_ISL_776916|2020-10-26:0.000000005)0.947:0.000065455,(((((hCoV-19/Italy/APU-IZSPB_443PT/2020|EPI_ISL_794771|2020-12-12:0.000032742,hCoV-19/Italy/APU-IZSPB_464PT/2020|EPI_ISL_794791|2020-12-12:0.000000005)0.989:0.000195963,(((hCoV-19/Italy/CAM-TIGEM-127/2020|EPI_ISL_736860|2020-10-26:0.000032726,(hCoV-19/Italy/CAM-TIGEM-360/2020|EPI_ISL_776993|2020-09-14:0.000098401,(hCoV-19/Italy/CAM-TIGEM-383/2020|EPI_ISL_777007|2020-09-20:0.000131556,((hCoV-19/Italy/CAM-TIGEM-13/2020|EPI_ISL_736800|2020-10-26:0.0,hCoV-19/Italy/CAM-TIGEM-36/2020|EPI_ISL_736812|2020-10-26:0.0):0.000032726,(hCoV-19/Italy/CAM-TIGEM-41/2020|EPI_ISL_736816|2020-10-26:0.000000005,hCoV-19/Italy/CAM-TIGEM-42/2020|EPI_ISL_736817|2020-10-26:0.000032726)0.793:0.000032727)0.785:0.000032725)0.761:0.000032728)0.000:0.000000005)0.250:0.000000005,(hCoV-19/Italy/CAM-TIGEM-971/2020|EPI_ISL_837290|2020-09-15:0.000032726,(hCoV-19/Italy/CAM-TIGEM-1010/2020|EPI_ISL_837304|2020-09-16:0.0,hCoV-19/Italy/CAM-TIGEM-965/2020|EPI_ISL_837310|2020-09-17:0.0,hCoV-19/Italy/CAM-TIGEM-1017/2020|EPI_ISL_837273|2020-09-02:0.0):0.000000005)0.000:0.000000005)0.005:0.000000005,(hCoV-19/Italy/CAM-TIGEM-413/2020|EPI_ISL_778721|2020-09-15:0.000130913,hCoV-19/Italy/CAM-TIGEM-964/2020|EPI_ISL_837308|2020-09-17:0.000098187)0.973:0.000000005)0.992:0.000000005)0.952:0.000000005,(((hCoV-19/Italy/CAM-TIGEM-979/2020|EPI_ISL_837294|2020-09-15:0.000032726,((hCoV-19/Italy/CAM-TIGEM-88/2020|EPI_ISL_736838|2020-10-26:0.000032722,((hCoV-19/Italy/CAM-TIGEM-1/2020|EPI_ISL_736791|2020-10-26:0.0,hCoV-19/Italy/CAM-TIGEM-9/2020|EPI_ISL_736798|2020-10-26:0.0,hCoV-19/Italy/CAM-TIGEM-208/2020|EPI_ISL_776888|2020-10-26:0.0):0.000000005,hCoV-19/Italy/CAM-TIGEM-140/2020|EPI_ISL_736867|2020-10-26:0.000098186)0.897:0.000065460)0.940:0.000098192,(((hCoV-19/Italy/APU-IZSPB_457PT/2020|EPI_ISL_794784|2020-12-17:0.000195888,((hCoV-19/Italy/APU-IZSPB_404PT/2020|EPI_ISL_794746|2020-12-24:0.000262150,hCoV-19/Italy/APU-IZSPB_413PT/2020|EPI_ISL_794754|2020-12-16:0.000000005)0.962:0.000097948,(hCoV-19/Italy/CAM-TIGEM-1170/2020|EPI_ISL_837458|2020-11-25:0.000000005,(hCoV-19/Italy/CAM-TIGEM-1299/2020|EPI_ISL_837474|2020-12-24:0.000032726,(hCoV-19/Italy/CAM-TIGEM-1304/2020|EPI_ISL_837475|2020-12-24:0.0,hCoV-19/Italy/CAM-TIGEM-1302/2020|EPI_ISL_837476|2020-12-24:0.0):0.000000005)0.973:0.000130915)0.992:0.000000005)0.856:0.000065303)0.946:0.000097954,((hCoV-19/Italy/CAM-TIGEM-342/2020|EPI_ISL_776986|2020-09-10:0.000000005,((hCoV-19/Italy/CAM-TIGEM-1028/2020|EPI_ISL_837282|2020-09-09:0.000000005,(hCoV-19/Italy/CAM-TIGEM-334/2020|EPI_ISL_776985|2020-09-10:0.000000005,hCoV-19/Italy/CAM-TIGEM-306/2020|EPI_ISL_776990|2020-09-10:0.000000005)1.000:0.000000005)0.853:0.000032726,hCoV-19/Italy/CAM-TIGEM-201/2020|EPI_ISL_776920|2020-10-26:0.000032726)0.873:0.000000005)0.907:0.000000005,(hCoV-19/Italy/CAM-TIGEM-242/2020|EPI_ISL_776905|2020-10-26:0.000130914,hCoV-19/Italy/CAM-TIGEM-348/2020|EPI_ISL_776987|2020-09-10:0.000032726)0.906:0.000000005)0.992:0.000000005)0.958:0.000000005,((hCoV-19/Italy/CAM-TIGEM-296/2020|EPI_ISL_776951|2020-10-26:0.000097943,((hCoV-19/Italy/CAM-TIGEM-155/2020|EPI_ISL_736877|2020-10-26:0.0,hCoV-19/Italy/CAM-TIGEM-368/2020|EPI_ISL_776961|2020-09-29:0.0):0.000000005,((hCoV-19/Italy/APU-IZSPB_307PT/2020|EPI_ISL_653801|2020-11-02:0.000000005,hCoV-19/Italy/APU-IZSPB_318PT/2020|EPI_ISL_653812|2020-11-02:0.000032648)0.858:0.000032645,((hCoV-19/Italy/BAS-IZSPB-373PT/2020|EPI_ISL_722880|2020-10-16:0.000000005,hCoV-19/Italy/BAS-IZSPB-374PT/2020|EPI_ISL_722881|2020-10-16:0.000000005)0.836:0.000032650,hCoV-19/Italy/APU-IZSPB_305PT/2020|EPI_ISL_653799|2020-11-03:0.000458698)0.421:0.000000005)0.835:0.000032658)0.811:0.000000005)0.949:0.000097949,(hCoV-19/Italy/ABR-IZSGC-370064/2020|EPI_ISL_833307|2020-12-28:0.000000005,(hCoV-19/Italy/ABR-IZSGC-TE358550/2020|EPI_ISL_833098|2020-12-21:0.0,hCoV-19/Italy/ABR-IZSGC-368644/2020|EPI_ISL_833294|2020-12-28:0.0):0.000065278)0.996:0.000195804)0.970:0.000000005)0.945:0.000000005)0.190:0.000032627)0.840:0.000000005,(((hCoV-19/Italy/CAM-TIGEM-1023/2020|EPI_ISL_837281|2020-09-07:0.0,hCoV-19/Italy/CAM-TIGEM-354/2020|EPI_ISL_776988|2020-09-10:0.0):0.000032726,(hCoV-19/Italy/BAS-IZSPB-398PT/2020|EPI_ISL_722891|2020-10-25:0.000065513,hCoV-19/Italy/BAS-IZSPB-378PT/2020|EPI_ISL_722919|2020-10-17:0.000065300)0.773:0.000032647)0.785:0.000032635,((hCoV-19/Italy/LAZ-INMI-98/2020|EPI_ISL_718263|2020-11-04:0.000098244,(hCoV-19/Italy/LAZ-INMI-86/2020|EPI_ISL_609994|2020-10-16:0.000065710,hCoV-19/Italy/LAZ-INMI-89/2020|EPI_ISL_609997|2020-10-16:0.000065876)0.997:0.000000005)0.845:0.000032746,((hCoV-19/Italy/APU-IZSPB_282PT/2020|EPI_ISL_653775|2020-11-02:0.000098105,hCoV-19/Italy/CAM-TIGEM-269/2020|EPI_ISL_776922|2020-10-26:0.000032724)0.956:0.000130810,(hCoV-19/Italy/CAM-TIGEM-1013/2020|EPI_ISL_837278|2020-09-06:0.000000005,(hCoV-19/Italy/CAM-TIGEM-1271/2020|EPI_ISL_837450|2020-12-01:0.000065454,(hCoV-19/Italy/CAM-TIGEM-157/2020|EPI_ISL_736878|2020-10-26:0.000032726,hCoV-19/Italy/CAM-TIGEM-160/2020|EPI_ISL_736881|2020-10-26:0.000000005)0.984:0.000130914)0.964:0.000000005)0.955:0.000000005)0.974:0.000000005)0.262:0.000000005)0.840:0.000032648)0.894:0.000000005,(((hCoV-19/Italy/CAM-TIGEM-1003/2020|EPI_ISL_837291|2020-09-15:0.000000005,(hCoV-19/Italy/CAM-TIGEM-1009/2020|EPI_ISL_837289|2020-09-15:0.000032726,hCoV-19/Italy/CAM-TIGEM-15/2020|EPI_ISL_736802|2020-10-26:0.000032729)0.876:0.000000005)0.944:0.000000005,((hCoV-19/Italy/CAM-TIGEM-276/2020|EPI_ISL_776953|2020-10-26:0.000000005,hCoV-19/Italy/CAM-TIGEM-297/2020|EPI_ISL_776954|2020-10-26:0.000000005)0.836:0.000032724,(hCoV-19/Italy/CAM-TIGEM-210/2020|EPI_ISL_776890|2020-10-26:0.000032726,(hCoV-19/Italy/CAM-TIGEM-8/2020|EPI_ISL_736797|2020-10-26:0.0,hCoV-19/Italy/CAM-TIGEM-219/2020|EPI_ISL_776885|2020-10-26:0.0,hCoV-19/Italy/CAM-TIGEM-58/2020|EPI_ISL_736826|2020-10-26:0.0):0.000000005)0.711:0.000000005)0.952:0.000065450)0.894:0.000032724,(hCoV-19/Italy/ABR-IZSGC-351492/2020|EPI_ISL_806765|2020-12-18:0.000098921,hCoV-19/Italy/ABR-IZSGC-351793/2020|EPI_ISL_806782|2020-12-18:0.000195989)0.948:0.000130613)0.890:0.000000005)0.000:0.000000005)0.917:0.000000005,hCoV-19/Italy/LAZ-INMI-111/2020|EPI_ISL_728284|2020-12-01:0.000230002)0.904:0.000065274,((hCoV-19/Italy/LAZ-INMI-82isl/2020|EPI_ISL_824408|2020-08-18:0.000000005,hCoV-19/Italy/LAZ-INMI-82/2020|EPI_ISL_609990|2020-08-18:0.000000005)0.984:0.000163741,((hCoV-19/Italy/ABR-IZSGC-TE360938/2020|EPI_ISL_833115|2020-12-22:0.000098242,hCoV-19/Italy/ABR-IZSGC-TE360899/2020|EPI_ISL_833116|2020-12-22:0.000098214)0.999:0.000360095,(hCoV-19/Italy/VEN-IZSVe-20RS2160-29_VR/2020|EPI_ISL_747459|2020-11-26:0.000131564,hCoV-19/Italy/VEN-IZSVe-20RS2163-7_VR/2020|EPI_ISL_747476|2020-11-24:0.000032883)0.936:0.000098666)0.942:0.000130645)0.919:0.000000005)0.848:0.000032628)0.932:0.000000005)0.930:0.000000005,(((hCoV-19/Italy/CAM-TIGEM-226/2020|EPI_ISL_776903|2020-10-26:0.000130921,(hCoV-19/Italy/FVG-ASUGI-156895/2020|EPI_ISL_833436|2020-12-29:0.000000005,hCoV-19/Italy/FVG-ASUGI-156873/2020|EPI_ISL_833441|2020-12-29:0.000000005)0.989:0.000196941)0.983:0.000000005,(((hCoV-19/Italy/LAZ-INMI-84/2020|EPI_ISL_609992|2020-08-20:0.000065657,(hCoV-19/Italy/CAM-TIGEM-325/2020|EPI_ISL_776967|2020-09-28:0.000000005,((hCoV-19/Italy/CAM-TIGEM-359/2020|EPI_ISL_776965|2020-09-28:0.0,hCoV-19/Italy/CAM-TIGEM-304/2020|EPI_ISL_776966|2020-09-28:0.0):0.000065456,(((hCoV-19/Italy/CAM-TIGEM-1037/2020|EPI_ISL_837322|2020-12-21:0.000000005,((hCoV-19/Italy/CAM-TIGEM-1328/2020|EPI_ISL_837446|2020-12-26:0.000065458,((hCoV-19/Italy/CAM-TIGEM-1323/2020|EPI_ISL_837501|2020-12-26:0.0,hCoV-19/Italy/CAM-TIGEM-1332/2020|EPI_ISL_837503|2020-12-26:0.0,hCoV-19/Italy/CAM-TIGEM-1324/2020|EPI_ISL_837504|2020-12-26:0.0):0.000000005,hCoV-19/Italy/CAM-TIGEM-1336/2020|EPI_ISL_837502|2020-12-26:0.000032726)0.784:0.000032724)0.955:0.000130920,(hCoV-19/Italy/CAM-TIGEM-1066/2020|EPI_ISL_837265|2020-11-27:0.000098183,hCoV-19/Italy/CAM-TIGEM-1182/2020|EPI_ISL_837457|2020-11-25:0.000000005)0.980:0.000130916)0.997:0.000000005)1.000:0.000000005,(hCoV-19/Italy/CAM-TIGEM-1071/2020|EPI_ISL_837261|2020-11-27:0.000065947,hCoV-19/Italy/CAM-COTUGNO-11265/2020|EPI_ISL_855612|2020-12-21:0.000000005)1.000:0.000000005)0.894:0.000000005,hCoV-19/Italy/CAM-TIGEM-99/2020|EPI_ISL_736843|2020-10-26:0.000065453)0.843:0.000032726)0.922:0.000000005)0.974:0.000000005)0.978:0.000000005,(((hCoV-19/Italy/APU-PODV-15949439/2020|EPI_ISL_788959|2020-08-29:0.000065342,(hCoV-19/Italy/CAM-TIGEM-1001/2020|EPI_ISL_837305|2020-09-16:0.0,hCoV-19/Italy/CAM-TIGEM-987/2020|EPI_ISL_837306|2020-09-16:0.0):0.000065454)0.960:0.000000005,((hCoV-19/Italy/APU-IZSPB_275PT/2020|EPI_ISL_653769|2020-11-02:0.000032635,(hCoV-19/Italy/APU-IZSPB_280PT/2020|EPI_ISL_653773|2020-11-02:0.000000005,hCoV-19/Italy/APU-IZSPB_281PT/2020|EPI_ISL_653774|2020-11-02:0.000000005)0.997:0.000000005)0.856:0.000032654,((((((((((hCoV-19/Italy/APU-IZSPB-536PT/2020|EPI_ISL_876761|2020-12-20:0.000000005,(hCoV-19/Italy/APU-IZSPB-502PT/2020|EPI_ISL_876746|2020-12-28:0.000000005,(hCoV-19/Italy/APU-IZSPB-553PT/2020|EPI_ISL_876772|2020-12-20:0.000000005,hCoV-19/Italy/APU-IZSPB-540PT/2020|EPI_ISL_876763|2020-12-20:0.000000005)0.870:0.000000005)0.871:0.000000005)0.000:0.000000005,(hCoV-19/Italy/APU-IZSPB-558PT/2020|EPI_ISL_876775|2020-12-20:0.000032641,(hCoV-19/Italy/APU-IZSPB-525PT/2020|EPI_ISL_876748|2020-12-23:0.000065385,(hCoV-19/Italy/APU-IZSPB_483PT/2020|EPI_ISL_794810|2020-12-16:0.000000005,(hCoV-19/Italy/APU-IZSPB_456PT/2020|EPI_ISL_794783|2020-12-23:0.000000005,(hCoV-19/Italy/APU-IZSPB-514PT/2020|EPI_ISL_876792|2020-12-14:0.000032644,hCoV-19/Italy/APU-IZSPB-534PT/2020|EPI_ISL_876760|2020-12-20:0.000032644)0.954:0.000000005)0.924:0.000000005)0.943:0.000000005)0.925:0.000065297)0.682:0.000000005)0.832:0.000032639,((hCoV-19/Italy/ABR-IZSGC-354078/2020|EPI_ISL_832819|2020-12-18:0.000066088,hCoV-19/Italy/ABR-IZSGC-TE363706/2020|EPI_ISL_833126|2020-12-22:0.000032638)0.773:0.000032637,(hCoV-19/Italy/CAM-TIGEM-1060/2020|EPI_ISL_837266|2020-11-27:0.000000005,hCoV-19/Italy/CAM-TIGEM-1056/2020|EPI_ISL_837318|2020-12-18:0.000163647)0.988:0.000000005)0.675:0.000000005)0.969:0.000097918,(((hCoV-19/Italy/CAM-TIGEM-76/2020|EPI_ISL_736836|2020-10-26:0.000032726,(hCoV-19/Italy/CAM-TIGEM-53/2020|EPI_ISL_736823|2020-10-26:0.0,hCoV-19/Italy/CAM-TIGEM-171/2020|EPI_ISL_736889|2020-10-26:0.0):0.000000005)0.000:0.000000005,((hCoV-19/Italy/APU-POLBA04/2020|EPI_ISL_738144|2020-12-19:0.000262879,hCoV-19/Italy/CAM-TIGEM-1284/2020|EPI_ISL_837453|2020-12-01:0.000098200)0.865:0.000065448,hCoV-19/Italy/CAM-TIGEM-55/2020|EPI_ISL_736789|2020-10-26:0.000230283)0.929:0.000000005)0.973:0.000000005,(hCoV-19/Italy/CAM-IZSM-87503-NIKY/2020|EPI_ISL_738121|2020-10-23:0.000131337,hCoV-19/Italy/LAZ-INMI-125/2020|EPI_ISL_746832|2020-12-18:0.000098571)0.925:0.000000005)0.981:0.000000005)0.942:0.000065277,(((hCoV-19/Italy/CAM-TIGEM-22/2020|EPI_ISL_736804|2020-10-26:0.000000005,hCoV-19/Italy/LAZ-INMI-131/2020|EPI_ISL_765569|2020-12-21:0.000033004)0.999:0.000000005,(hCoV-19/Italy/ABR-IZSGC-367290/2020|EPI_ISL_833257|2020-12-28:0.000032729,(hCoV-19/Italy/ABR-IZSGC-TE360869/2020|EPI_ISL_833117|2020-12-22:0.000130539,(hCoV-19/Italy/ABR-IZSGC-TE366068/2020|EPI_ISL_833053|2020-12-24:0.000000005,hCoV-19/Italy/ABR-IZSGC-TE360723/2020|EPI_ISL_833113|2020-12-22:0.000032627)0.886:0.000065308)0.874:0.000065277)0.882:0.000065254)0.805:0.000000005,(hCoV-19/Italy/APU-IZSPB_287PT/2020|EPI_ISL_653779|2020-11-02:0.000130536,((hCoV-19/Italy/CAM-TIGEM-89/2020|EPI_ISL_736839|2020-10-26:0.000098183,(hCoV-19/Italy/CAM-TIGEM-1054/2020|EPI_ISL_837328|2020-12-28:0.000261858,((hCoV-19/Italy/CAM-TIGEM-1063/2020|EPI_ISL_837267|2020-11-27:0.0,hCoV-19/Italy/CAM-TIGEM-1064/2020|EPI_ISL_837268|2020-11-27:0.0):0.000065586,hCoV-19/Italy/CAM-TIGEM-1312/2020|EPI_ISL_837497|2020-12-26:0.000065454)0.207:0.000000005)0.846:0.000032726)0.899:0.000000005,(((hCoV-19/Italy/CAM-TIGEM-142/2020|EPI_ISL_736869|2020-10-26:0.000000005,hCoV-19/Italy/CAM-TIGEM-162/2020|EPI_ISL_736883|2020-10-26:0.000032725)0.862:0.000032726,hCoV-19/Italy/CAM-TIGEM-1272/2020|EPI_ISL_837454|2020-12-01:0.000032726)0.893:0.000000005,((hCoV-19/Italy/CAM-TIGEM-1051/2020|EPI_ISL_837324|2020-12-21:0.000032726,(hCoV-19/Italy/CAM-TIGEM-64/2020|EPI_ISL_736832|2020-10-26:0.000032726,hCoV-19/Italy/CAM-TIGEM-1283/2020|EPI_ISL_837451|2020-12-01:0.000130917)0.000:0.000000005)0.855:0.000032726,(hCoV-19/Italy/CAM-TIGEM-1183/2020|EPI_ISL_837461|2020-11-25:0.0,hCoV-19/Italy/CAM-TIGEM-1184/2020|EPI_ISL_837479|2020-11-25:0.0,hCoV-19/Italy/CAM-TIGEM-1189/2020|EPI_ISL_837480|2020-11-25:0.0):0.000065454)0.895:0.000000005)0.000:0.000000005)0.992:0.000000005)0.960:0.000000005)0.902:0.000000005)0.925:0.000032638,(((hCoV-19/Italy/ABR-IZSGC-TE361030/2020|EPI_ISL_833056|2020-12-21:0.000065311,(hCoV-19/Italy/ABR-IZSGC-TE362380/2020|EPI_ISL_833091|2020-12-22:0.0,hCoV-19/Italy/ABR-IZSGC-TE365120/2020|EPI_ISL_833093|2020-12-23:0.0):0.000000005)0.904:0.000065298,((((hCoV-19/Italy/ABR-IZSGC-TE362342/2020|EPI_ISL_833092|2020-12-22:0.000032663,(hCoV-19/Italy/ABR-IZSGC-353970clin/2020|EPI_ISL_806793|2020-12-18:0.000000005,(hCoV-19/Italy/ABR-IZSGC-TE365041/2020|EPI_ISL_833102|2020-12-23:0.000000005,((hCoV-19/Italy/ABR-IZSGC-TE360548/2020|EPI_ISL_833095|2020-12-21:0.0,hCoV-19/Italy/ABR-IZSGC-353970/2020|EPI_ISL_833250|2020-12-18:0.0,hCoV-19/Italy/ABR-IZSGC-368092/2020|EPI_ISL_833279|2020-12-28:0.0):0.000000005,hCoV-19/Italy/ABR-IZSGC-351031/2020|EPI_ISL_806733|2020-12-18:0.000000005)0.000:0.000000005)0.764:0.000000005)0.192:0.000000005)0.922:0.000065277,(hCoV-19/Italy/ABR-IZSGC-349628/2020|EPI_ISL_806754|2020-12-17:0.000000005,((hCoV-19/Italy/ABR-IZSGC-349624/2020|EPI_ISL_806750|2020-12-17:0.0,hCoV-19/Italy/ABR-IZSGC-349625/2020|EPI_ISL_806751|2020-12-17:0.0,hCoV-19/Italy/ABR-IZSGC-349647/2020|EPI_ISL_806757|2020-12-17:0.0):0.000000005,((hCoV-19/Italy/ABR-IZSGC-349626/2020|EPI_ISL_806752|2020-12-17:0.000000005,hCoV-19/Italy/ABR-IZSGC-349627/2020|EPI_ISL_806753|2020-12-17:0.000016407)0.659:0.000016233,hCoV-19/Italy/ABR-IZSGC-349629/2020|EPI_ISL_806755|2020-12-17:0.000032650)0.888:0.000000005)0.999:0.000000005)0.916:0.000065300)0.970:0.000000005,((((hCoV-19/Italy/ABR-IZSGC-TE360685/2020|EPI_ISL_833111|2020-12-22:0.0,hCoV-19/Italy/ABR-IZSGC-352015/2020|EPI_ISL_806788|2020-12-18:0.0):0.000000005,(hCoV-19/Italy/ABR-IZSGC-TE360695/2020|EPI_ISL_833110|2020-12-22:0.000000005,hCoV-19/Italy/ABR-IZSGC-366954/2020|EPI_ISL_833252|2020-12-28:0.000000005)0.730:0.000000005)0.916:0.000032648,(hCoV-19/Italy/ABR-IZSGC-354008/2020|EPI_ISL_806774|2020-12-18:0.000065595,hCoV-19/Italy/ABR-IZSGC-370439/2020|EPI_ISL_833291|2020-12-28:0.000032751)0.959:0.000000005)0.931:0.000000005,((((((hCoV-19/Italy/APU-IZSPB-535PT/2020|EPI_ISL_876752|2020-12-21:0.000130597,hCoV-19/Italy/ABR-IZSGC-367568/2020|EPI_ISL_833320|2020-12-28:0.000065282)0.964:0.000000005,(((hCoV-19/Italy/APU-IZSPB-441PT/2020|EPI_ISL_876806|2020-12-11:0.000065303,hCoV-19/Italy/ABR-IZSGC-TE360978/2020|EPI_ISL_833082|2020-12-22:0.000065308)0.408:0.000000005,(hCoV-19/Italy/LAZ-INMI-103/2020|EPI_ISL_721626|2020-11-20:0.000065827,((hCoV-19/Italy/LAZ-INMI-128/2020|EPI_ISL_746835|2020-12-22:0.000098640,hCoV-19/Italy/ABR-IZSGC-349613/2020|EPI_ISL_806749|2020-12-17:0.000218005)0.773:0.000043595,hCoV-19/Italy/LAZ-INMI-126/2020|EPI_ISL_746833|2020-12-18:0.000197160)0.271:0.000000005)0.941:0.000000005)0.979:0.000000005,(hCoV-19/Italy/ABR-IZSGC-TE361992/2020|EPI_ISL_833123|2020-12-22:0.000065294,((hCoV-19/Italy/ABR-IZSGC-TE366861/2020|EPI_ISL_833119|2020-12-26:0.000032997,hCoV-19/Italy/ABR-IZSGC-TE360901/2020|EPI_ISL_833120|2020-12-22:0.000024040)0.743:0.000008664,(hCoV-19/Italy/ABR-IZSGC-TE360898/2020|EPI_ISL_833089|2020-12-22:0.000000005,(hCoV-19/Italy/ABR-IZSGC-TE363786/2020|EPI_ISL_833087|2020-12-21:0.000032730,hCoV-19/Italy/ABR-IZSGC-TE360894/2020|EPI_ISL_833088|2020-12-22:0.000000005)0.978:0.000000005)0.952:0.000000005)0.994:0.000000005)0.997:0.000228606)0.941:0.000000005)0.870:0.000000005,(hCoV-19/Italy/ABR-IZSGC-TE361040/2020|EPI_ISL_833055|2020-12-21:0.000000005,hCoV-19/Italy/ABR-IZSGC-TE358552/2020|EPI_ISL_833097|2020-12-22:0.000000005)0.953:0.000065298)0.625:0.000000005,hCoV-19/Italy/ABR-IZSGC-353914/2020|EPI_ISL_806773|2020-12-18:0.000065316)0.310:0.000000005,((hCoV-19/Italy/APU-IZSPB_432PT/2020|EPI_ISL_794764|2020-12-11:0.000000005,hCoV-19/Italy/APU-IZSPB-523PT/2020|EPI_ISL_876794|2020-12-14:0.000032722)0.986:0.000163284,(((hCoV-19/Italy/CAM-TIGEM-1335/2020|EPI_ISL_837489|2020-12-26:0.000000005,(hCoV-19/Italy/CAM-TIGEM-1330/2020|EPI_ISL_837490|2020-12-26:0.0,hCoV-19/Italy/CAM-TIGEM-1326/2020|EPI_ISL_837491|2020-12-26:0.0,hCoV-19/Italy/CAM-TIGEM-1334/2020|EPI_ISL_837492|2020-12-26:0.0,hCoV-19/Italy/CAM-TIGEM-1341/2020|EPI_ISL_837498|2020-12-26:0.0):0.000000005)0.943:0.000065403,(((hCoV-19/Italy/CAM-TIGEM-1074/2020|EPI_ISL_837262|2020-11-27:0.000065454,hCoV-19/Italy/CAM-TIGEM-255/2020|EPI_ISL_776941|2020-10-26:0.000130914)0.299:0.000000005,hCoV-19/Italy/CAM-TIGEM-389/2020|EPI_ISL_778693|2020-09-29:0.000065453)0.000:0.000000005,(hCoV-19/Italy/CAM-TIGEM-1321/2020|EPI_ISL_837494|2020-12-26:0.000032726,(hCoV-19/Italy/CAM-TIGEM-1329/2020|EPI_ISL_837495|2020-12-26:0.000000005,hCoV-19/Italy/CAM-TIGEM-1311/2020|EPI_ISL_837493|2020-12-26:0.000032726)0.581:0.000000005)0.926:0.000065454)0.988:0.000000005)0.659:0.000000005,hCoV-19/Italy/APU-IZSPB-491PT/2020|EPI_ISL_876742|2020-12-29:0.000130818)0.931:0.000000005)0.909:0.000000005)0.000:0.000000005,((hCoV-19/Italy/LAZ-INMI-105/2020|EPI_ISL_721628|2020-11-17:0.000164873,(hCoV-19/Italy/LAZ-INMI-88/2020|EPI_ISL_609996|2020-10-17:0.000065977,(hCoV-19/Italy/LAZ-INMI-91/2020|EPI_ISL_609999|2020-10-19:0.000032936,((hCoV-19/Italy/ABR-IZSGC-351783/2020|EPI_ISL_806781|2020-12-18:0.000032658,(hCoV-19/Italy/ABR-IZSGC-TE358916/2020|EPI_ISL_833067|2020-12-21:0.000032639,hCoV-19/Italy/ABR-IZSGC-369491/2020|EPI_ISL_833277|2020-12-26:0.000032639)0.322:0.000000005)0.866:0.000065248,(hCoV-19/Italy/LAZ-INMI-87/2020|EPI_ISL_609995|2020-10-17:0.000098760,hCoV-19/Italy/LAZ-INMI-107/2020|EPI_ISL_728280|2020-12-01:0.000098746)0.783:0.000032822)0.152:0.000000005)0.000:0.000000005)0.142:0.000000005)0.733:0.000000005,(hCoV-19/Italy/CAM-TIGEM-45/2020|EPI_ISL_736818|2020-10-26:0.000032726,(hCoV-19/Italy/CAM-TIGEM-1344/2020|EPI_ISL_837496|2020-12-26:0.000196388,hCoV-19/Italy/CAM-TIGEM-249/2020|EPI_ISL_776914|2020-10-26:0.000065455)0.275:0.000000005)0.917:0.000065453)0.907:0.000000005)0.984:0.000000005)0.000:0.000000005)0.909:0.000000005,(hCoV-19/Italy/ABR-IZSGC-TE363713/2020|EPI_ISL_833125|2020-12-22:0.000065277,(hCoV-19/Italy/ABR-IZSGC-TE358928/2020|EPI_ISL_833050|2020-12-21:0.000000005,hCoV-19/Italy/ABR-IZSGC-351464/2020|EPI_ISL_806764|2020-12-18:0.000000005)0.961:0.000163195)0.961:0.000000005)0.000:0.000000005)0.000:0.000000005,((((hCoV-19/Italy/ABR-IZSGC-370108/2020|EPI_ISL_833308|2020-12-28:0.000024251,hCoV-19/Italy/ABR-IZSGC-370075/2020|EPI_ISL_833330|2020-12-28:0.000032791)0.687:0.000008395,((hCoV-19/Italy/ABR-IZSGC-367587/2020|EPI_ISL_833270|2020-12-28:0.0,hCoV-19/Italy/ABR-IZSGC-367589/2020|EPI_ISL_833272|2020-12-28:0.0):0.000000005,(hCoV-19/Italy/ABR-IZSGC-370073/2020|EPI_ISL_833329|2020-12-28:0.000000005,hCoV-19/Italy/ABR-IZSGC-370057/2020|EPI_ISL_833306|2020-12-28:0.000000005)0.712:0.000000005)0.796:0.000000005)0.967:0.000097914,(hCoV-19/Italy/ABR-IZSGC-367553/2020|EPI_ISL_833275|2020-12-28:0.000164444,((hCoV-19/Italy/ABR-IZSGC-TE364119/2020|EPI_ISL_833124|2020-12-21:0.000000005,(hCoV-19/Italy/ABR-IZSGC-TE360821/2020|EPI_ISL_833122|2020-12-21:0.000098086,(hCoV-19/Italy/ABR-IZSGC-TE364133/2020|EPI_ISL_833128|2020-12-23:0.000000005,hCoV-19/Italy/ABR-IZSGC-TE364146/2020|EPI_ISL_833127|2020-12-23:0.000023379)0.536:0.000009343)0.880:0.000000005)0.936:0.000032630,(((hCoV-19/Italy/ABR-IZSGC-TE363081/2020|EPI_ISL_833084|2020-12-23:0.000000005,(hCoV-19/Italy/ABR-IZSGC-353732/2020|EPI_ISL_832815|2020-12-18:0.000065299,hCoV-19/Italy/ABR-IZSGC-TE363084/2020|EPI_ISL_833083|2020-12-23:0.000000005)0.735:0.000000005)0.000:0.000000005,(hCoV-19/Italy/ABR-IZSGC-351002/2020|EPI_ISL_806732|2020-12-18:0.000000005,hCoV-19/Italy/ABR-IZSGC-361892/2020|EPI_ISL_833289|2020-12-22:0.000000005)0.731:0.000000005)0.959:0.000065310,(hCoV-19/Italy/ABR-IZSGC-370091/2020|EPI_ISL_833309|2020-12-28:0.000000005,hCoV-19/Italy/ABR-IZSGC-351180/2020|EPI_ISL_806734|2020-12-18:0.000000005)0.860:0.000032623)0.143:0.000000005)0.664:0.000000005)0.916:0.000065249)0.958:0.000000005,((((hCoV-19/Italy/UMB-IZSUM-48682-8/2020|EPI_ISL_763329|2020-10-29:0.000065399,hCoV-19/Italy/UMB-IZSUM-48682-2/2020|EPI_ISL_763330|2020-10-29:0.000000005)0.774:0.000032698,((hCoV-19/Italy/APU-IZSPB_466PT/2020|EPI_ISL_794793|2020-12-14:0.000032648,hCoV-19/Italy/APU-IZSPB_488PT/2020|EPI_ISL_794815|2020-12-16:0.000000005)0.970:0.000097946,(hCoV-19/Italy/VEN-IZSVe-20RS2165-9_RO/2020|EPI_ISL_747481|2020-12-04:0.000000005,(hCoV-19/Italy/VEN-IZSVe-20RS2161-19_VR/2020|EPI_ISL_747469|2020-11-10:0.000032971,hCoV-19/Italy/VEN-IZSVe-20RS2165-10_RO/2020|EPI_ISL_747477|2020-12-04:0.000000005)1.000:0.000000005)1.000:0.000000005)0.787:0.000032666)0.963:0.000130630,(hCoV-19/Italy/LAZ-INMI-100/2020|EPI_ISL_718265|2020-11-03:0.000000005,(hCoV-19/Italy/ABR-IZSGC-TE359019/2020|EPI_ISL_833063|2020-12-21:0.000196489,(((hCoV-19/Italy/ABR-IZSGC-TE359003/2020|EPI_ISL_833057|2020-12-21:0.000000005,(hCoV-19/Italy/ABR-IZSGC-TE359010/2020|EPI_ISL_833058|2020-12-21:0.0,hCoV-19/Italy/ABR-IZSGC-TE359015/2020|EPI_ISL_833059|2020-12-21:0.0,hCoV-19/Italy/ABR-IZSGC-TE359016/2020|EPI_ISL_833060|2020-12-21:0.0,hCoV-19/Italy/ABR-IZSGC-367133/2020|EPI_ISL_833253|2020-12-27:0.0):0.000000005)0.000:0.000000005,(hCoV-19/Italy/ABR-IZSGC-368402/2020|EPI_ISL_833283|2020-12-28:0.000000005,hCoV-19/Italy/ABR-IZSGC-TE359018/2020|EPI_ISL_833064|2020-12-21:0.000032672)0.928:0.000000005)0.843:0.000032654,(hCoV-19/Italy/ABR-IZSGC-TE362397/2020|EPI_ISL_833061|2020-12-22:0.000000005,hCoV-19/Italy/ABR-IZSGC-367144/2020|EPI_ISL_833254|2020-12-28:0.000000005)0.964:0.000000005)0.869:0.000065258)0.862:0.000097918)0.844:0.000032657)0.779:0.000000005,(((hCoV-19/Italy/ABR-IZSGC-TE363485/2020|EPI_ISL_833047|2020-12-23:0.0,hCoV-19/Italy/ABR-IZSGC-TE363494/2020|EPI_ISL_833048|2020-12-23:0.0):0.000032633,(hCoV-19/Italy/ABR-IZSGC-351700/2020|EPI_ISL_806771|2020-12-18:0.000000005,hCoV-19/Italy/ABR-IZSGC-351989/2020|EPI_ISL_806787|2020-12-18:0.000000005)0.873:0.000065264)0.964:0.000130588,(hCoV-19/Italy/ABR-IZSGC-353965/2020|EPI_ISL_806791|2020-12-18:0.000065469,hCoV-19/Italy/ABR-IZSGC-353966/2020|EPI_ISL_806792|2020-12-18:0.000048948)0.792:0.000048997)0.776:0.000032647)0.595:0.000000005)0.249:0.000000005)0.869:0.000000005)0.796:0.000032653,(hCoV-19/Italy/FVG-ASUGI-132983/2020|EPI_ISL_833455|2020-11-23:0.000000005,(hCoV-19/Italy/FVG-ASUGI-138059/2020|EPI_ISL_833449|2020-11-27:0.000032884,(hCoV-19/Italy/FVG-ASUGI-138061/2020|EPI_ISL_833448|2020-11-27:0.000000005,(hCoV-19/Italy/FVG-ASUGI-138058/2020|EPI_ISL_833450|2020-11-27:0.000032974,(hCoV-19/Italy/FVG-ASUGI-136485/2020|EPI_ISL_833453|2020-11-25:0.000000005,(hCoV-19/Italy/FVG-ASUGI-142306/2020|EPI_ISL_833447|2020-12-03:0.000032985,hCoV-19/Italy/FVG-ASUGI-138055/2020|EPI_ISL_833451|2020-11-27:0.000000005)1.000:0.000000005)0.749:0.000000005)0.617:0.000000005)0.608:0.000000005)0.700:0.000000005)0.860:0.000098019)0.784:0.000032637,((hCoV-19/Italy/CAM-TIGEM-332/2020|EPI_ISL_776996|2020-09-16:0.0,hCoV-19/Italy/CAM-TIGEM-388/2020|EPI_ISL_778704|2020-09-15:0.0,hCoV-19/Italy/CAM-TIGEM-308/2020|EPI_ISL_777008|2020-09-21:0.0,hCoV-19/Italy/CAM-TIGEM-323/2020|EPI_ISL_777009|2020-09-21:0.0):0.000032726,hCoV-19/Italy/LAZ-INMI-110/2020|EPI_ISL_728283|2020-12-01:0.000230115)0.978:0.000000005)0.897:0.000032648,((hCoV-19/Italy/CAM-IZSM-124821/2020|EPI_ISL_738132|2020-08-30:0.000065670,hCoV-19/Italy/LAZ-INMI-85/2020|EPI_ISL_609993|2020-08-23:0.000000005)0.954:0.000000005,((hCoV-19/Italy/CAM-TIGEM-1012/2020|EPI_ISL_837271|2020-08-31:0.0,hCoV-19/Italy/CAM-TIGEM-322/2020|EPI_ISL_776980|2020-09-08:0.0):0.000000005,(hCoV-19/Italy/CAM-TIGEM-999/2020|EPI_ISL_837284|2020-09-09:0.000065453,(hCoV-19/Italy/CAM-TIGEM-397/2020|EPI_ISL_778692|2020-09-29:0.000032726,hCoV-19/Italy/CAM-TIGEM-291/2020|EPI_ISL_776950|2020-10-26:0.000098182)0.045:0.000000005)0.000:0.000000005)0.992:0.000000005)0.886:0.000000005)0.849:0.000032628,((hCoV-19/Italy/CAM-TIGEM-420/2020|EPI_ISL_778720|2020-09-15:0.000032726,(hCoV-19/Italy/CAM-TIGEM-378/2020|EPI_ISL_777001|2020-09-20:0.000000005,((hCoV-19/Italy/CAM-TIGEM-366/2020|EPI_ISL_776999|2020-09-20:0.0,hCoV-19/Italy/CAM-TIGEM-412/2020|EPI_ISL_778708|2020-09-15:0.0,hCoV-19/Italy/CAM-TIGEM-391/2020|EPI_ISL_778710|2020-09-15:0.0,hCoV-19/Italy/CAM-TIGEM-414/2020|EPI_ISL_778711|2020-09-15:0.0,hCoV-19/Italy/CAM-TIGEM-392/2020|EPI_ISL_778713|2020-09-15:0.0,hCoV-19/Italy/CAM-TIGEM-419/2020|EPI_ISL_778714|2020-09-15:0.0,hCoV-19/Italy/CAM-TIGEM-404/2020|EPI_ISL_778715|2020-09-15:0.0,hCoV-19/Italy/CAM-TIGEM-399/2020|EPI_ISL_778716|2020-09-15:0.0,hCoV-19/Italy/CAM-TIGEM-406/2020|EPI_ISL_778719|2020-09-15:0.0):0.000000005,(hCoV-19/Italy/CAM-TIGEM-400/2020|EPI_ISL_778707|2020-09-15:0.000032792,(hCoV-19/Italy/CAM-TIGEM-372/2020|EPI_ISL_777000|2020-09-20:0.000032726,(hCoV-19/Italy/CAM-TIGEM-365/2020|EPI_ISL_776997|2020-09-20:0.000000005,((hCoV-19/Italy/CAM-TIGEM-281/2020|EPI_ISL_776934|2020-10-26:0.0,hCoV-19/Italy/CAM-TIGEM-260/2020|EPI_ISL_776947|2020-10-26:0.0,hCoV-19/Italy/CAM-TIGEM-256/2020|EPI_ISL_776948|2020-10-26:0.0):0.000065454,(hCoV-19/Italy/CAM-TIGEM-364/2020|EPI_ISL_776998|2020-09-20:0.000032987,hCoV-19/Italy/CAM-TIGEM-411/2020|EPI_ISL_778709|2020-09-15:0.000000005)1.000:0.000000005)0.996:0.000000005)0.933:0.000000005)0.863:0.000032726)0.922:0.000000005)0.747:0.000000005)0.736:0.000000005)0.972:0.000098178,((((hCoV-19/Italy/LAZ-INMI-135/2020|EPI_ISL_765573|2020-12-22:0.000164172,hCoV-19/Italy/ABR-IZSGC-351867/2020|EPI_ISL_806783|2020-12-18:0.000097955)0.891:0.000000005,(hCoV-19/Italy/CAM-TIGEM-1014/2020|EPI_ISL_837269|2020-08-29:0.000130914,(((hCoV-19/Italy/ABR-IZSGC-351761/2020|EPI_ISL_806760|2020-12-18:0.000000005,((hCoV-19/Italy/ABR-IZSGC-TE359022/2020|EPI_ISL_833062|2020-12-21:0.000000005,hCoV-19/Italy/ABR-IZSGC-TE359014/2020|EPI_ISL_833065|2020-12-21:0.000000005)0.915:0.000032657,((hCoV-19/Italy/ABR-IZSGC-351610/2020|EPI_ISL_806758|2020-12-18:0.000000005,hCoV-19/Italy/ABR-IZSGC-351614/2020|EPI_ISL_806759|2020-12-18:0.000000005)0.943:0.000065314,(hCoV-19/Italy/ABR-IZSGC-351453/2020|EPI_ISL_806763|2020-12-18:0.000000005,hCoV-19/Italy/ABR-IZSGC-351762/2020|EPI_ISL_806761|2020-12-18:0.000032708)0.542:0.000000005)0.487:0.000000005)0.660:0.000000005)0.924:0.000032625,(hCoV-19/Italy/VEN-UniVR-11/2020|EPI_ISL_751335|2020-08-28:0.000000005,(hCoV-19/Italy/VEN-UniVR-25/2020|EPI_ISL_751344|2020-08-28:0.000065381,hCoV-19/Italy/LAZ-INMI-130/2020|EPI_ISL_765568|2020-12-23:0.000065715)0.878:0.000000005)0.763:0.000000005)0.834:0.000000005,hCoV-19/Italy/CAM-TIGEM-346/2020|EPI_ISL_776991|2020-09-14:0.000163650)0.904:0.000065292)0.397:0.000000005)0.861:0.000032626,((hCoV-19/Italy/APU-IZSPB-559PT/2020|EPI_ISL_876759|2020-12-21:0.000065291,(hCoV-19/Italy/APU-IZSPB-501PT/2020|EPI_ISL_876745|2020-12-28:0.000293915,hCoV-19/Italy/APU-IZSPB-551PT/2020|EPI_ISL_876770|2020-12-20:0.000228566)0.893:0.000000005)0.935:0.000065300,((hCoV-19/Italy/APU-IZSPB-427PT/2020|EPI_ISL_876800|2020-12-11:0.000000005,hCoV-19/Italy/APU-IZSPB-520PT/2020|EPI_ISL_876809|2020-12-11:0.000000005)0.950:0.000000005,(hCoV-19/Italy/APU-IZSPB-428PT/2020|EPI_ISL_876801|2020-12-11:0.000000005,(hCoV-19/Italy/APU-IZSPB-515PT/2020|EPI_ISL_876793|2020-12-14:0.000000005,(hCoV-19/Italy/APU-IZSPB-500PT/2020|EPI_ISL_876744|2020-12-28:0.000000005,hCoV-19/Italy/APU-IZSPB-518PT/2020|EPI_ISL_876777|2020-12-17:0.000065295)0.933:0.000000005)0.907:0.000032651)0.000:0.000000005)0.953:0.000000005)0.958:0.000097926)0.893:0.000000005,((((hCoV-19/Italy/CAM-TIGEM-144/2020|EPI_ISL_736870|2020-10-26:0.0,hCoV-19/Italy/CAM-TIGEM-1172/2020|EPI_ISL_837472|2020-11-25:0.0):0.000000005,(hCoV-19/Italy/CAM-TIGEM-1270/2020|EPI_ISL_837456|2020-12-01:0.000098183,(hCoV-19/Italy/CAM-TIGEM-48/2020|EPI_ISL_736820|2020-10-26:0.000065456,hCoV-19/Italy/CAM-TIGEM-50/2020|EPI_ISL_736822|2020-10-26:0.000098756)0.764:0.000032727)0.903:0.000000005)0.267:0.000000005,(hCoV-19/Italy/CAM-TIGEM-196/2020|EPI_ISL_776879|2020-10-26:0.000000005,(hCoV-19/Italy/CAM-COTUGNO-11614/2020|EPI_ISL_860290|2020-12-21:0.000131568,hCoV-19/Italy/CAM-TIGEM-97/2020|EPI_ISL_736842|2020-10-26:0.000000005)0.985:0.000000005)0.989:0.000000005)0.955:0.000065454,(((((hCoV-19/Italy/ABR-IZSGC-TE365007/2020|EPI_ISL_833101|2020-12-23:0.000032653,hCoV-19/Italy/ABR-IZSGC-TE365046/2020|EPI_ISL_833094|2020-12-23:0.000032711)0.921:0.000065275,((((hCoV-19/Italy/ABR-IZSGC-TE360684/2020|EPI_ISL_833112|2020-12-22:0.000000005,hCoV-19/Italy/ABR-IZSGC-351570/2020|EPI_ISL_806743|2020-12-18:0.000000005)0.963:0.000065287,((hCoV-19/Italy/ABR-IZSGC-350829/2020|EPI_ISL_806779|2020-12-17:0.000000005,hCoV-19/Italy/ABR-IZSGC-350853/2020|EPI_ISL_806780|2020-12-17:0.000000005)0.911:0.000065317,(hCoV-19/Italy/ABR-IZSGC-TE360657/2020|EPI_ISL_833103|2020-12-22:0.000000005,(hCoV-19/Italy/ABR-IZSGC-369363/2020|EPI_ISL_833281|2020-12-28:0.000065300,hCoV-19/Italy/ABR-IZSGC-367549/2020|EPI_ISL_833274|2020-12-28:0.000032743)0.542:0.000000005)0.935:0.000065302)0.827:0.000000005)0.793:0.000000005,(hCoV-19/Italy/ABR-IZSGC-351603/2020|EPI_ISL_806767|2020-12-18:0.000000005,(hCoV-19/Italy/ABR-IZSGC-351345/2020|EPI_ISL_806738|2020-12-18:0.000000005,(hCoV-19/Italy/ABR-IZSGC-351319/2020|EPI_ISL_806736|2020-12-18:0.000022341,hCoV-19/Italy/ABR-IZSGC-TE360416/2020|EPI_ISL_833104|2020-12-22:0.000000005)0.447:0.000005565)1.000:0.000004734)0.850:0.000032625)0.101:0.000000005,((hCoV-19/Italy/ABR-IZSGC-351681/2020|EPI_ISL_806768|2020-12-18:0.000065402,((hCoV-19/Italy/ABR-IZSGC-369660/2020|EPI_ISL_833302|2020-12-28:0.000000005,hCoV-19/Italy/ABR-IZSGC-369666/2020|EPI_ISL_833303|2020-12-28:0.000000005)0.871:0.000032643,(hCoV-19/Italy/ABR-IZSGC-351480/2020|EPI_ISL_806740|2020-12-18:0.000032643,hCoV-19/Italy/ABR-IZSGC-351657/2020|EPI_ISL_806744|2020-12-18:0.000032648)0.892:0.000000005)0.782:0.000032626)0.759:0.000032625,((hCoV-19/Italy/ABR-IZSGC-TE360811/2020|EPI_ISL_833118|2020-12-22:0.000099177,((hCoV-19/Italy/ABR-IZSGC-TE363497/2020|EPI_ISL_833107|2020-12-23:0.000000005,hCoV-19/Italy/ABR-IZSGC-352501/2020|EPI_ISL_806785|2020-12-18:0.000032688)0.883:0.000000005,(hCoV-19/Italy/ABR-IZSGC-351338/2020|EPI_ISL_806737|2020-12-18:0.000020579,hCoV-19/Italy/ABR-IZSGC-354101/2020|EPI_ISL_806789|2020-12-19:0.000065410)0.992:0.000012067)0.919:0.000065302)0.883:0.000000005,(hCoV-19/Italy/ABR-IZSGC-368609/2020|EPI_ISL_833276|2020-12-28:0.000065330,(hCoV-19/Italy/ABR-IZSGC-TE363623/2020|EPI_ISL_833076|2020-12-23:0.000065273,hCoV-19/Italy/ABR-IZSGC-350963/2020|EPI_ISL_806730|2020-12-18:0.000033005)0.893:0.000000005)0.923:0.000065275)0.204:0.000000005)0.000:0.000000005)0.975:0.000000005)0.979:0.000130566,hCoV-19/Italy/LAZ-INMI-122/2020|EPI_ISL_746829|2020-12-20:0.000098611)0.991:0.000000005,(((hCoV-19/Italy/BAS-IZSPB-381PT/2020|EPI_ISL_722883|2020-10-26:0.000032640,(hCoV-19/Italy/LAZ-INMI-106/2020|EPI_ISL_728279|2020-12-01:0.000032853,hCoV-19/Italy/BAS-IZSPB-391PT/2020|EPI_ISL_722890|2020-10-25:0.000000005)0.998:0.000000005)0.819:0.000032652,(hCoV-19/Italy/APU-IZSPB-377PT/2020|EPI_ISL_722918|2020-10-14:0.000000005,hCoV-19/Italy/APU-IZSPB_435PT/2020|EPI_ISL_794767|2020-12-11:0.000065431)0.859:0.000000005)0.959:0.000097960,(hCoV-19/Italy/ABR-IZSGC-TE362389/2020|EPI_ISL_833090|2020-12-22:0.000000005,hCoV-19/Italy/ABR-IZSGC-TE360207/2020|EPI_ISL_833096|2020-12-22:0.000032630)0.995:0.000228476)0.983:0.000000005)0.294:0.000000005,hCoV-19/Italy/APU-IZSPB_326PT/2020|EPI_ISL_653819|2020-11-04:0.000000005)0.859:0.000032628)0.927:0.000000005)0.906:0.000000005)0.844:0.000032625)0.309:0.000000005)0.999:0.000000005)0.326:0.000000005,(hCoV-19/Italy/CAM-TIGEM-361/2020|EPI_ISL_776992|2020-09-14:0.000065453,((((((hCoV-19/Italy/CAM-TIGEM-28/2020|EPI_ISL_736806|2020-10-26:0.000065453,hCoV-19/Italy/CAM-TIGEM-283/2020|EPI_ISL_776929|2020-10-26:0.000000005)0.947:0.000065453,(hCoV-19/Italy/CAM-TIGEM-312/2020|EPI_ISL_776964|2020-09-28:0.000000005,(hCoV-19/Italy/CAM-TIGEM-295/2020|EPI_ISL_776925|2020-10-26:0.000130914,(hCoV-19/Italy/CAM-TIGEM-31/2020|EPI_ISL_736807|2020-10-26:0.0,hCoV-19/Italy/CAM-TIGEM-32/2020|EPI_ISL_736808|2020-10-26:0.0,hCoV-19/Italy/CAM-TIGEM-34/2020|EPI_ISL_736810|2020-10-26:0.0,hCoV-19/Italy/CAM-TIGEM-215/2020|EPI_ISL_776917|2020-10-26:0.0):0.000098185)0.975:0.000000005)0.895:0.000000005)0.839:0.000032726,hCoV-19/Italy/CAM-TIGEM-1163/2020|EPI_ISL_837471|2020-11-25:0.000098185)0.000:0.000000005,((hCoV-19/Italy/CAM-TIGEM-345/2020|EPI_ISL_776982|2020-09-10:0.000032796,(hCoV-19/Italy/CAM-TIGEM-107/2020|EPI_ISL_736847|2020-10-26:0.0,hCoV-19/Italy/CAM-TIGEM-124/2020|EPI_ISL_736858|2020-10-26:0.0):0.000032726)0.000:0.000000005,((hCoV-19/Italy/CAM-TIGEM-59/2020|EPI_ISL_736827|2020-10-26:0.000032726,((hCoV-19/Italy/CAM-TIGEM-60/2020|EPI_ISL_736828|2020-10-26:0.0,hCoV-19/Italy/CAM-TIGEM-70/2020|EPI_ISL_736833|2020-10-26:0.0,hCoV-19/Italy/CAM-TIGEM-379/2020|EPI_ISL_776995|2020-09-15:0.0):0.000000005,((hCoV-19/Italy/VEN-IZSVe-20RS2161-17_VR/2020|EPI_ISL_747468|2020-11-15:0.000098920,hCoV-19/Italy/VEN-IZSVe-20RS2163-4_VR/2020|EPI_ISL_747474|2020-11-21:0.000164610)0.742:0.000032913,(hCoV-19/Italy/ABR-IZSGC-351444/2020|EPI_ISL_806739|2020-12-18:0.000293863,hCoV-19/Italy/APU-IZSPB_418PT/2020|EPI_ISL_794758|2020-12-23:0.000295119)0.950:0.000000005)0.441:0.000000005)0.005:0.000000005)0.000:0.000000005,(hCoV-19/Italy/CAM-IZSM-118376/2020|EPI_ISL_738130|2020-08-25:0.000000005,(hCoV-19/Italy/CAM-IZSM-115255/2020|EPI_ISL_738122|2020-08-23:0.000000005,hCoV-19/Italy/CAM-IZSM-115372/2020|EPI_ISL_738124|2020-08-23:0.000032834)0.933:0.000065672)0.951:0.000098512)0.440:0.000000005)0.000:0.000000005)0.920:0.000000005,hCoV-19/Italy/APU-PODV-15937706/2020|EPI_ISL_788973|2020-08-24:0.000000005)0.394:0.000000005,((hCoV-19/Italy/VEN-IZSVe-20RS2155-22_VI/2020|EPI_ISL_766572|2020-11-24:0.000065835,hCoV-19/Italy/VEN-IZSVe-20RS2155-13_VI/2020|EPI_ISL_794826|2020-11-13:0.000032970)0.785:0.000032917,((hCoV-19/Italy/APU-IZSPB_329PT/2020|EPI_ISL_653822|2020-11-04:0.000130645,hCoV-19/Italy/APU-IZSPB-554PT/2020|EPI_ISL_876773|2020-12-20:0.000098014)0.746:0.000032639,(hCoV-19/Italy/LAZ-INMI-101/2020|EPI_ISL_721624|2020-11-17:0.000131492,(hCoV-19/Italy/LAZ-INMI-137/2020|EPI_ISL_803897|2020-12-21:0.000000005,(hCoV-19/Italy/LAZ-INMI-140/2020|EPI_ISL_803900|2020-12-28:0.000164178,hCoV-19/Italy/LAZ-INMI-90/2020|EPI_ISL_609998|2020-10-19:0.000065665)0.958:0.000000005)0.904:0.000000005)1.000:0.000000005)0.775:0.000032644)0.944:0.000097889)0.831:0.000032633)0.912:0.000000005)0.050:0.000000005)0.630:0.000018893,hCoV-19/Italy/LAZ-INMI-119/2020|EPI_ISL_746826|2020-12-15:0.000361754)0.723:0.000013750)0.915:0.000032634,hCoV-19/Italy/CAM-TIGEM-250/2020|EPI_ISL_776901|2020-10-26:0.000000005)0.883:0.000032630)0.770:0.000032629)0.981:0.000195907)0.898:0.000000005,((((((hCoV-19/Italy/LOM-UniMI-L345/2020|EPI_ISL_542283|2020-03-04:0.000000005,(hCoV-19/Italy/LOM-UniMI-L115/2020|EPI_ISL_542111|2020-03-07:0.000033110,(hCoV-19/Italy/LOM-ASST-6/2020|EPI_ISL_486662|2020-03-02:0.000000005,(hCoV-19/Italy/FVG-ICGEB-bal16/2020|EPI_ISL_479618|2020-04-12:0.000000005,hCoV-19/Italy/FVG-ICGEB-atr18/2020|EPI_ISL_479619|2020-04-12:0.000245583)0.962:0.000245263)0.790:0.000000005)0.229:0.000000005)0.995:0.000000005,(hCoV-19/Italy/FVG-ICGEB-atr21/2020|EPI_ISL_479790|2020-04-13:0.000097957,(hCoV-19/Italy/FVG-ICGEB-S208/2020|EPI_ISL_498558|2020-07:0.000114215,(hCoV-19/Italy/FVG-ICGEB-S204/2020|EPI_ISL_525495|2020-06-11:0.000000005,hCoV-19/Italy/FVG-ICGEB-S205/2020|EPI_ISL_525496|2020-06-11:0.000044001)0.894:0.000087313)0.936:0.000114267)0.644:0.000000005)0.918:0.000032636,(((((hCoV-19/Italy/PIE-SLL-NZ145/2020|EPI_ISL_569865|2020-04-08:0.000098372,((hCoV-19/Italy/MAR-UnivPM-34104/2020|EPI_ISL_516080|2020-03-09:0.000065834,hCoV-19/Italy/MAR-UnivPM-78955-2/2020|EPI_ISL_516088|2020-03-04:0.000000005)0.000:0.000000005,hCoV-19/Italy/MAR-UnivPM-78955/2020|EPI_ISL_516087|2020-03-04:0.000000005)1.000:0.000000005)0.998:0.000000005,hCoV-19/Italy/CAM-TIGEM-636/2020|EPI_ISL_778647|2020-03-29:0.000065454)0.997:0.000000005,(hCoV-19/Italy/LAZ-INMI-9/2020|EPI_ISL_424343|2020-03-23:0.000000005,(hCoV-19/Italy/UMB-ISS-3857/2020|EPI_ISL_856905|2020-03-06:0.000033000,(hCoV-19/Italy/VEN-UniVR-88/2020|EPI_ISL_751396|2020-03-23:0.000000005,hCoV-19/Italy/VEN-UniVR-120/2020|EPI_ISL_751420|2020-03-29:0.000000005)0.931:0.000098033)0.718:0.000000005)0.924:0.000032673)0.710:0.000000005,((hCoV-19/Italy/CAM-INTPas-5/2020|EPI_ISL_494757|2020:0.000000005,hCoV-19/Italy/CAM-INTPas-6/2020|EPI_ISL_494759|2020:0.000032778)0.996:0.000000005,((hCoV-19/Italy/CAM-TIGEM-631/2020|EPI_ISL_778684|2020-04-27:0.000032796,(hCoV-19/Italy/CAM-TIGEM-621/2020|EPI_ISL_778679|2020-04-21:0.000065454,(hCoV-19/Italy/CAM-TIGEM-620/2020|EPI_ISL_778678|2020-04-21:0.000032726,hCoV-19/Italy/CAM-TIGEM-619/2020|EPI_ISL_778677|2020-04-21:0.000000005)0.102:0.000000005)0.855:0.000032726)0.893:0.000000005,(hCoV-19/Italy/CAM-TIGEM-613/2020|EPI_ISL_778655|2020-04-08:0.0,hCoV-19/Italy/CAM-TIGEM-606/2020|EPI_ISL_778670|2020-04-17:0.0,hCoV-19/Italy/CAM-TIGEM-610/2020|EPI_ISL_778674|2020-04-20:0.0):0.000000005)0.998:0.000000005)0.961:0.000098041)0.736:0.000000005,((((hCoV-19/Italy/ABR-IZSGC-TE7097/2020|EPI_ISL_528929|2020-03-26:0.000000005,hCoV-19/Italy/ABR-IZSGC-TE4836/2020|EPI_ISL_418260|2020-03-16:0.000000005)0.850:0.000032924,((hCoV-19/Italy/LAZ-AMC-4-1254/2020|EPI_ISL_856874|2020-03-08:0.0,hCoV-19/Italy/LAZ-AMC-5-1565/2020|EPI_ISL_856875|2020-03-08:0.0):0.000033000,hCoV-19/Italy/LAZ-INMI11-B/2020|EPI_ISL_451304|2020-03-23:0.000032848)0.943:0.000000005)0.864:0.000032708,(hCoV-19/Italy/TUS-UOS-07/2020|EPI_ISL_591334|2020-03-20:0.0,hCoV-19/Italy/TUS-DBM-7/2020|EPI_ISL_583961|2020-03-20:0.0):0.000000005)1.000:0.000000005,hCoV-19/Italy/ABR-IZSGC-TE5472/2020|EPI_ISL_420564|2020-03-19:0.000000005)0.990:0.000000005)0.854:0.000032637)0.870:0.000000005,(hCoV-19/Italy/LOM-INMI-10734/2020|EPI_ISL_568579|2020-02-24:0.000000005,((hCoV-19/Italy/CAM-AMC-14-5289/2020|EPI_ISL_856870|2020-03-27:0.000000005,hCoV-19/Italy/LOM-AMC-8-2561/2020|EPI_ISL_856879|2020-03-12:0.000000005)0.925:0.000033000,hCoV-19/Italy/ABR-IZSGC-484/2020|EPI_ISL_457749|2020-02-27:0.000000005)0.993:0.000000005)1.000:0.000000005)0.188:0.000000005,(((hCoV-19/Italy/VEN-UniVR-53/2020|EPI_ISL_751363|2020-03-12:0.000032686,(hCoV-19/Italy/VEN-UniVR-49/2020|EPI_ISL_751359|2020-03-12:0.000000005,(hCoV-19/Italy/VEN-UniVR-52/2020|EPI_ISL_751362|2020-03-12:0.000000005,(hCoV-19/Italy/VEN-UniVR-84/2020|EPI_ISL_751393|2020-03-23:0.000032762,((hCoV-19/Italy/VEN-UniVR-54/2020|EPI_ISL_751364|2020-03-12:0.000000005,(hCoV-19/Italy/VEN-UniVR-135/2020|EPI_ISL_751432|2020-04-02:0.000000005,hCoV-19/Italy/VEN-UniVR-123/2020|EPI_ISL_751423|2020-03-30:0.000065469)0.030:0.000000005)0.000:0.000000005,hCoV-19/Italy/VEN-UniVR-95/2020|EPI_ISL_751403|2020-03-25:0.000000005)0.335:0.000000005)0.574:0.000000005)0.578:0.000000005)0.515:0.000000005)0.913:0.000000005,(hCoV-19/Italy/VEN-UniVR-116/2020|EPI_ISL_751417|2020-03-29:0.000000005,(hCoV-19/Italy/VEN-UniVR-94/2020|EPI_ISL_751402|2020-03-25:0.000032648,hCoV-19/Italy/VEN-UniVR-121/2020|EPI_ISL_751421|2020-03-30:0.000000005)0.957:0.000000005)0.924:0.000000005)0.945:0.000065300,((hCoV-19/Italy/APU-IZSPB_407PT/2020|EPI_ISL_794749|2020-11-25:0.000065295,hCoV-19/Italy/APU-IZSPB_414PT/2020|EPI_ISL_794755|2020-11-25:0.000000005)0.991:0.000195929,(hCoV-19/Italy/MAR-UnivPM-71205/2020|EPI_ISL_516083|2020-02-26:0.000000005,(((((hCoV-19/Italy/VEN-IZSVe-10599/2020|EPI_ISL_636462|2020-04-15:0.000065996,(((hCoV-19/Italy/MAR-UnivPM-32898/2020|EPI_ISL_516079|2020-03-08:0.000032913,(hCoV-19/Italy/LOM-ASST-20/2020|EPI_ISL_486657|2020-02-26:0.000032910,(hCoV-19/Italy/MAR-UnivPM-43950/2020|EPI_ISL_516082|2020-03-18:0.000032918,((hCoV-19/Italy/MAR-UnivPM-73696/2020|EPI_ISL_516084|2020-02-28:0.0,hCoV-19/Italy/MAR-UnivPM-1/2020|EPI_ISL_417491|2020-03-03:0.0):0.000000005,(((((hCoV-19/Italy/LOM-UniMI-L206/2020|EPI_ISL_542194|2020-03-08:0.000033067,((hCoV-19/Italy/LOM-UniMI-L117/2020|EPI_ISL_542113|2020-03-09:0.000000005,(hCoV-19/Italy/LOM-UniMI-L148/2020|EPI_ISL_542143|2020-03-07:0.000099319,hCoV-19/Italy/LOM-UniMI-L220/2020|EPI_ISL_542207|2020-03-11:0.000033106)0.775:0.000000005)1.000:0.000000005,(hCoV-19/Italy/LOM-UniMI-L239/2020|EPI_ISL_542218|2020-03-04:0.000000005,(hCoV-19/Italy/LOM-UniMI-L225/2020|EPI_ISL_542212|2020-03-14:0.000099211,hCoV-19/Italy/LOM-UniMI-L186/2020|EPI_ISL_542177|2020-03-20:0.000066141)0.940:0.000000005)0.728:0.000000005)0.784:0.000000005)0.865:0.000033066,((hCoV-19/Italy/LOM-UniMI-L396/2020|EPI_ISL_542318|2020-03-09:0.000000005,(((hCoV-19/Italy/LOM-UniMI-L76/2020|EPI_ISL_542421|2020-03-05:0.0,hCoV-19/Italy/LOM-UniMI-L79/2020|EPI_ISL_542424|2020-03-03:0.0,hCoV-19/Italy/LOM-UniMI-L88/2020|EPI_ISL_542432|2020-03-08:0.0):0.000000005,((((hCoV-19/Italy/LOM-UniMI-L426/2020|EPI_ISL_542345|2020-03-10:0.000033069,(hCoV-19/Italy/LOM-UniMI-L125/2020|EPI_ISL_542121|2020-03-13:0.000033069,((hCoV-19/Italy/LOM-UniMI-L58/2020|EPI_ISL_542405|2020-03-04:0.000033069,((hCoV-19/Italy/LOM-UniMI14/2020|EPI_ISL_780381|2020-03-17:0.000000005,(hCoV-19/Italy/TUS-UniSi05/2020|EPI_ISL_803884|2020-03-12:0.000000005,hCoV-19/Italy/TUS-UniSi06/2020|EPI_ISL_803885|2020-03-12:0.000000005)0.917:0.000076326)0.070:0.000000283,hCoV-19/Italy/MAR-UnivPM-34117/2020|EPI_ISL_516081|2020-03-09:0.000032916)0.262:0.000000260)0.000:0.000000005,hCoV-19/Italy/LOM-UniMI-L60/2020|EPI_ISL_542406|2020-02-27:0.000000005)0.001:0.000000006)0.000:0.000001995)0.000:0.000000221,hCoV-19/Italy/LOM-UniMI-L116/2020|EPI_ISL_542112|2020-03-02:0.000033069)0.000:0.000149715,hCoV-19/Italy/LOM-UniMI-L54/2020|EPI_ISL_542401|2020-02-26:0.000033069)0.105:0.000000020,hCoV-19/Italy/LOM-UniMI-L276/2020|EPI_ISL_542241|2020-02-26:0.000000005)0.000:0.000000005)0.000:0.000000005,hCoV-19/Italy/LOM-UniMI-L270/2020|EPI_ISL_542236|2020-02-25:0.000066213)0.000:0.000000005)0.000:0.000000005,hCoV-19/Italy/LOM-UniMI-L325/2020|EPI_ISL_542273|2020-03-01:0.000000005)0.494:0.000000035)0.406:0.000000005,hCoV-19/Italy/LOM-UniMI-L107/2020|EPI_ISL_542105|2020-03-05:0.000033037)0.384:0.000000005,hCoV-19/Italy/LOM-UniMI-L62/2020|EPI_ISL_542408|2020-03-04:0.000066076)0.531:0.000000030,hCoV-19/Italy/MAR-UnivPM-73702/2020|EPI_ISL_516085|2020-02-28:0.000000005)0.000:0.000000005)0.000:0.000000005)0.000:0.000000005)0.052:0.000000005)0.629:0.000000005,hCoV-19/Italy/LOM-ASST-AMC2-1245/2020|EPI_ISL_457826|2020-03-08:0.000000005)0.897:0.000000005,hCoV-19/Italy/PIE-SLL-MS56/2020|EPI_ISL_569872|2020-03-31:0.000000005)0.000:0.000000005)0.217:0.000000005,(hCoV-19/Italy/VEN-UniVR-119/2020|EPI_ISL_751320|2020-03-29:0.000000005,hCoV-19/Italy/VEN-UniVR-130/2020|EPI_ISL_751321|2020-04-01:0.000097942)0.936:0.000097922)0.318:0.000000005,hCoV-19/Italy/LAZ-INMI17/2020|EPI_ISL_493329|2020-03-04:0.000032812)0.005:0.000000005,(hCoV-19/Italy/LOM-INMI-BG-5825/2020|EPI_ISL_460079|2020-02-22:0.0,hCoV-19/Italy/LOM-INMI-BG-9225/2020|EPI_ISL_460083|2020-02-26:0.0):0.000000005)0.194:0.000000005,(hCoV-19/Italy/MAR-UnivPM-78952/2020|EPI_ISL_516086|2020-03-04:0.000000005,hCoV-19/Italy/MAR-ISS-2302/2020|EPI_ISL_856880|2020-03-04:0.000000005)0.921:0.000032916)0.408:0.000000005)0.879:0.000000005)0.886:0.000000005)0.864:0.000000005)0.372:0.000000005,((hCoV-19/Italy/LOM-UniMI-L63/2020|EPI_ISL_542409|2020-03-03:0.000000005,hCoV-19/Italy/CAM-TIGEM-917/2020|EPI_ISL_833569|2020-05-01:0.000065692)0.859:0.000032758,hCoV-19/Italy/MAR-ISS-2591/2020|EPI_ISL_856895|2020-03-05:0.000033004)0.999:0.000000005)0.923:0.000032654)0.904:0.000000005,(((((((hCoV-19/Italy/CAM-TIGEM-946/2020|EPI_ISL_833570|2020-05-01:0.000065691,((hCoV-19/Italy/CAM-TIGEM-777/2020|EPI_ISL_833537|2020-04-02:0.000000005,(hCoV-19/Italy/VEN-UniVR-141/2020|EPI_ISL_751438|2020-04-05:0.000032730,(hCoV-19/Italy/VEN-UniVR-17/2020|EPI_ISL_751338|2020-04-20:0.000040953,hCoV-19/Italy/VEN-IZSVe-101-12/2020|EPI_ISL_522855|2020-04-20:0.000032994)0.571:0.000000005)0.945:0.000081785)0.846:0.000040795,hCoV-19/Italy/CAM-TIGEM-958/2020|EPI_ISL_833539|2020-04-02:0.000065586)0.081:0.000000005)0.004:0.000000005,(hCoV-19/Italy/LOM-UniMI-L368/2020|EPI_ISL_542299|2020-03-07:0.000000005,hCoV-19/Italy/LOM-UniMI-L169/2020|EPI_ISL_542163|2020-03-14:0.000066139)0.831:0.000033069)0.000:0.000000005,hCoV-19/Italy/CAM-TIGEM-916/2020|EPI_ISL_833568|2020-05-01:0.000098910)0.336:0.000000005,hCoV-19/Italy/CAM-TIGEM-949/2020|EPI_ISL_833566|2020-05-02:0.000032845)0.336:0.000000005,hCoV-19/Italy/CAM-TIGEM-858/2020|EPI_ISL_833562|2020-04-25:0.000065585)0.000:0.000000005,hCoV-19/Italy/CAM-TIGEM-603/2020|EPI_ISL_778653|2020-04-08:0.000000005)0.912:0.000000005,(hCoV-19/Italy/ABR-IZSGC-TE4926/2020|EPI_ISL_528921|2020-03-17:0.000000005,hCoV-19/Italy/ABR-IZSGC-TE4925/2020|EPI_ISL_418255|2020-03-14:0.000000005)0.950:0.000065330)0.903:0.000000005)0.046:0.000000005,(((((hCoV-19/Italy/VEN-UniVR-150/2020|EPI_ISL_751445|2020-04-12:0.000065344,(hCoV-19/Italy/VEN-UniVR-74/2020|EPI_ISL_751383|2020-03-20:0.000000005,hCoV-19/Italy/VEN-UniVR-75/2020|EPI_ISL_751384|2020-03-20:0.000000005)0.958:0.000000005)0.853:0.000032649,(hCoV-19/Italy/VEN-UniVR-77/2020|EPI_ISL_751386|2020-03-20:0.000000005,(hCoV-19/Italy/VEN-UniVR-147/2020|EPI_ISL_751444|2020-04-09:0.000000005,(hCoV-19/Italy/VEN-UniVR-146/2020|EPI_ISL_751443|2020-04-09:0.000025451,hCoV-19/Italy/VEN-UniVR-113/2020|EPI_ISL_751416|2020-03-28:0.000000005)0.000:0.000001976)0.355:0.000002569)0.474:0.000001510)0.362:0.000001141,(((hCoV-19/Italy/VEN-UniVR-5/2020|EPI_ISL_492984|2020-03-11:0.000042758,(hCoV-19/Italy/VEN-IZSVe-46-23/2020|EPI_ISL_452191|2020-04-03:0.000032988,(hCoV-19/Italy/VEN-IZSVe-46-41/2020|EPI_ISL_522856|2020-04-03:0.000032995,hCoV-19/Italy/VEN-IZSVe-46-8/2020|EPI_ISL_452190|2020-04-03:0.000016526)0.723:0.000016451)0.898:0.000065973)0.653:0.000022531,hCoV-19/Italy/VEN-UniVR-117/2020|EPI_ISL_751418|2020-03-29:0.000000005)0.502:0.000000005,hCoV-19/Italy/VEN-UniVR-111/2020|EPI_ISL_751414|2020-03-28:0.000000005)0.902:0.000000005)0.890:0.000032637,((hCoV-19/Italy/ABR-IZSGC-TE5551/2020|EPI_ISL_429226|2020-03-17:0.000000005,((hCoV-19/Italy/LAZ-INMI-7/2020|EPI_ISL_419255|2020-03-23:0.000000005,(hCoV-19/Italy/VEN-ISS-4200/2020|EPI_ISL_856909|2020-03-09:0.000033000,hCoV-19/Italy/MOL-ISS-4926/2020|EPI_ISL_856897|2020-03-16:0.000000005)1.000:0.000000005)0.928:0.000032875,hCoV-19/Italy/ABR-ISS-3851/2020|EPI_ISL_856886|2020-03-08:0.000000005)1.000:0.000000005)1.000:0.000000005,((hCoV-19/Italy/ABR-IZSGC-TE26425/2020|EPI_ISL_436732|2020-04-27:0.000065528,(hCoV-19/Italy/ABR-IZSGC-TE12337/2020|EPI_ISL_435146|2020-04-07:0.000000005,hCoV-19/Italy/ABR-IZSGC-TE12759/2020|EPI_ISL_435147|2020-04-08:0.000074976)0.980:0.000180687)0.750:0.000038382,(((hCoV-19/Italy/LOM-UniMI-L371/2020|EPI_ISL_542302|2020-03-07:0.0,hCoV-19/Italy/LOM-UniMI-L210/2020|EPI_ISL_542197|2020-03-12:0.0):0.000000005,hCoV-19/Italy/LOM-UniMI-L421/2020|EPI_ISL_542340|2020-03-17:0.000066138)1.000:0.000000005,hCoV-19/Italy/LOM-UniSR-1/2020|EPI_ISL_413489|2020-03-03:0.000032702)0.920:0.000000005)0.679:0.000000005)0.970:0.000000005)0.845:0.000032627,(hCoV-19/Italy/LOM-UniMI-L493/2020|EPI_ISL_542398|2020-03-21:0.000000005,((hCoV-19/Italy/LOM-UniMI-L427/2020|EPI_ISL_542346|2020-03-15:0.000227697,(hCoV-19/Italy/SIC-IZSBM169-55/2020|EPI_ISL_582769|2020-06:0.000037435,(hCoV-19/Italy/SIC-IZSBM169-60/2020|EPI_ISL_582811|2020-06:0.000164204,(((hCoV-19/Italy/SIC-IZSBM193-88/2020|EPI_ISL_582842|2020-06:0.000000005,hCoV-19/Italy/SIC-IZSBM193-72/2020|EPI_ISL_582849|2020-06:0.000000005)0.989:0.000000005,(((hCoV-19/Italy/SIC-IZSBM193-69/2020|EPI_ISL_582845|2020-06:0.000032794,hCoV-19/Italy/SIC-IZSBM194-11/2020|EPI_ISL_582848|2020-06:0.000000005)0.974:0.000000005,(hCoV-19/Italy/SIC-IZSBM194-48/2020|EPI_ISL_582847|2020-06:0.000000005,hCoV-19/Italy/SIC-IZSBM193-85/2020|EPI_ISL_582850|2020-06:0.000098252)0.739:0.000000005)0.997:0.000000005,hCoV-19/Italy/SIC-IZSBM193-67/2020|EPI_ISL_582846|2020-06:0.000163580)0.860:0.000000005)0.888:0.000065358,(hCoV-19/Italy/SIC-IZSBM169-70/2020|EPI_ISL_582693|2020-06:0.000000005,(hCoV-19/Italy/SIC-IZSBM169-56/2020|EPI_ISL_582692|2020-06:0.000000005,(hCoV-19/Italy/SIC-IZSBM169-66/2020|EPI_ISL_582767|2020-06:0.000000005,(hCoV-19/Italy/SIC-IZSBM169-59/2020|EPI_ISL_582810|2020-06:0.000000005,(hCoV-19/Italy/SIC-IZSBM169-76/2020|EPI_ISL_582694|2020-06:0.000065673,hCoV-19/Italy/SIC-IZSBM169-64/2020|EPI_ISL_582833|2020-06:0.000078765)0.525:0.000010261)0.647:0.000004597)0.263:0.000004717)0.587:0.000000005)0.953:0.000000005)0.889:0.000065336)0.757:0.000039054)0.987:0.000315771)0.731:0.000037022,(NC_045512.2:0.000000005,((hCoV-19/Italy/LAZ-INMI-SPL1/2020|EPI_ISL_412974|2020-01-29:0.000000005,((hCoV-19/Italy/LAZ-INMI1-isl/2020|EPI_ISL_410545|2020-01-29:0.000000005,(hCoV-19/Italy/LAZ-INMI1-B1/2020|EPI_ISL_451298|2020-02-12:0.000000005,hCoV-19/Italy/LAZ-INMI1-N/2020|EPI_ISL_451300|2020-02-03:0.000000005)1.000:0.000000005)0.930:0.000032743,((((hCoV-19/Italy/VEN-UniVR-83/2020|EPI_ISL_751392|2020-03-23:0.000000005,hCoV-19/Italy/VEN-UniVR-106/2020|EPI_ISL_751411|2020-03-26:0.000032740)0.866:0.000065429,(hCoV-19/Italy/LAZ-INMI1-cs/2020|EPI_ISL_410546|2020-01-31:0.000000005,(hCoV-19/Italy/FVG-ISS-2249/2020|EPI_ISL_856893|2020-03-01:0.000033000,(hCoV-19/Italy/VEN-IZSVe-37-4/2020|EPI_ISL_636473|2020-04-06:0.000020847,hCoV-19/Italy/VEN-IZSVe-10860/2020|EPI_ISL_636463|2020-04-18:0.000099016)0.527:0.000012117)0.285:0.000000009)0.784:0.000000005)0.476:0.000000005,(hCoV-19/Italy/LAZ-INMI1-B2/2020|EPI_ISL_451299|2020-02-04:0.000033015,hCoV-19/Italy/VEN-IZSVe-20-25/2020|EPI_ISL_636471|2020-03-24:0.000123744)0.761:0.000041010)0.397:0.000000005,(hCoV-19/Italy/LAZ-INMI2-B/2020|EPI_ISL_451301|2020-02-03:0.0,hCoV-19/Italy/LAZ-INMI2-N/2020|EPI_ISL_451302|2020-01-30:0.0):0.000000005)0.631:0.000000005)0.730:0.000000005)0.923:0.000065279,hCoV-19/Italy/LOM-UniMI-L228/2020|EPI_ISL_542215|2020-03-11:0.000033072)0.930:0.000000005)0.935:0.000000005)0.972:0.000097913)0.839:0.000032644)0.888:0.000000005)0.000:0.000000005,((((hCoV-19/Italy/LOM-UniMI-L99/2020|EPI_ISL_542443|2020-03-10:0.000033067,hCoV-19/Italy/LOM-UniMI-L347/2020|EPI_ISL_542285|2020-03-04:0.000033069)1.000:0.000000005,hCoV-19/Italy/CAM-TIGEM-324/2020|EPI_ISL_776971|2020-09-02:0.000294646)0.441:0.000032726,hCoV-19/Italy/LOM-UniMI-L85/2020|EPI_ISL_542429|2020-03-02:0.000033069)0.912:0.000000005,((hCoV-19/Italy/LOM-UniMI-L218/2020|EPI_ISL_542205|2020-03-10:0.000000005,(hCoV-19/Italy/CAM-TIGEM-817/2020|EPI_ISL_833544|2020-04-21:0.000065461,hCoV-19/Italy/CAM-TIGEM-831/2020|EPI_ISL_833554|2020-04-23:0.000131181)0.754:0.000000005)0.905:0.000032726,(hCoV-19/Italy/TAA-ISS-219/2020|EPI_ISL_856884|2020-02-24:0.000033006,hCoV-19/Italy/LOM-UniMI-L192/2020|EPI_ISL_542182|2020-03-21:0.000000005)0.853:0.000032922)0.871:0.000000005)0.992:0.000000005)0.000:0.000000005,(((((((hCoV-19/Italy/LOM-UniMI-L394/2020|EPI_ISL_542316|2020-03-09:0.000033125,((((((hCoV-19/Italy/CAM-TIGEM-955/2020|EPI_ISL_833538|2020-04-02:0.0,hCoV-19/Italy/CAM-TIGEM-820/2020|EPI_ISL_833546|2020-04-21:0.0):0.000000005,((((hCoV-19/Italy/CAM-TIGEM-837/2020|EPI_ISL_833558|2020-04-24:0.0,hCoV-19/Italy/CAM-TIGEM-579/2020|EPI_ISL_778658|2020-04-12:0.0):0.000032726,((hCoV-19/Italy/CAM-TIGEM-884/2020|EPI_ISL_833565|2020-04-28:0.000032726,(hCoV-19/Italy/CAM-TIGEM-957/2020|EPI_ISL_833540|2020-04-02:0.000098188,hCoV-19/Italy/CAM-TIGEM-913/2020|EPI_ISL_833542|2020-05-04:0.000000005)0.311:0.000032726)0.876:0.000000005,(hCoV-19/Italy/CAM-TIGEM-925/2020|EPI_ISL_833555|2020-05-04:0.000000005,(hCoV-19/Italy/CAM-TIGEM-829/2020|EPI_ISL_833552|2020-04-23:0.000000005,hCoV-19/Italy/CAM-TIGEM-830/2020|EPI_ISL_833553|2020-04-23:0.000032920)1.000:0.000000005)0.998:0.000000005)0.921:0.000000005)0.882:0.000032726,(hCoV-19/Italy/CAM-TIGEM-959/2020|EPI_ISL_833541|2020-04-02:0.000098123,((((hCoV-19/Italy/LOM-INMI-5314-N/2020|EPI_ISL_451307|2020-02-21:0.000000005,(hCoV-19/Italy/LOM-UniMI-L120/2020|EPI_ISL_542116|2020-03-12:0.000033058,(hCoV-19/Italy/LOM-UniMI-L281/2020|EPI_ISL_542245|2020-02-28:0.000000005,((hCoV-19/Italy/LOM-UniMI-L286/2020|EPI_ISL_542250|2020-02-28:0.0,hCoV-19/Italy/LOM-UniMI-L287/2020|EPI_ISL_542251|2020-02-28:0.0,hCoV-19/Italy/LOM-UniMI-L292/2020|EPI_ISL_542255|2020-02-29:0.0,hCoV-19/Italy/LOM-UniMI-L316/2020|EPI_ISL_542267|2020-03-01:0.0,hCoV-19/Italy/LOM-UniMI-L411/2020|EPI_ISL_542331|2020-03-01:0.0):0.000000005,hCoV-19/Italy/LOM-UniMI-L330/2020|EPI_ISL_542277|2020-03-02:0.000033068)1.000:0.000000005)0.922:0.000000005)1.000:0.000000005)0.997:0.000000005,hCoV-19/Italy/CAM-TIGEM-894/2020|EPI_ISL_833547|2020-04-30:0.000000005)0.920:0.000000005,(hCoV-19/Italy/CAM-TIGEM-914/2020|EPI_ISL_833543|2020-05-04:0.000000005,(hCoV-19/Italy/CAM-TIGEM-846/2020|EPI_ISL_833560|2020-04-25:0.000032726,hCoV-19/Italy/CAM-TIGEM-866/2020|EPI_ISL_833563|2020-04-25:0.000032726)0.931:0.000000005)0.994:0.000000005)0.931:0.000032707,(hCoV-19/Italy/CAM-TIGEM-585/2020|EPI_ISL_778657|2020-04-11:0.000032726,(((((hCoV-19/Italy/CAM-TIGEM-928/2020|EPI_ISL_833557|2020-05-06:0.000098182,(hCoV-19/Italy/CAM-TIGEM-557/2020|EPI_ISL_778725|2020-04-09:0.000130916,(hCoV-19/Italy/CAM-TIGEM-588/2020|EPI_ISL_778666|2020-04-14:0.000098182,(hCoV-19/Italy/CAM-TIGEM-611/2020|EPI_ISL_778652|2020-04-07:0.000130913,hCoV-19/Italy/VEN-PD01/2020|EPI_ISL_856712|2020-03-24:0.000130787)0.075:0.000000005)0.000:0.000000005)0.154:0.000000005)0.000:0.000000005,hCoV-19/Italy/CAM-TIGEM-598/2020|EPI_ISL_778667|2020-04-14:0.000130910)0.000:0.000000005,hCoV-19/Italy/CAM-TIGEM-561/2020|EPI_ISL_778722|2020-04-09:0.000065453)0.343:0.000000005,hCoV-19/Italy/CAM-TIGEM-592/2020|EPI_ISL_778665|2020-04-14:0.000163651)0.373:0.000000005,(hCoV-19/Italy/CAM-TIGEM-666/2020|EPI_ISL_778687|2020-03-31:0.000032726,((hCoV-19/Italy/CAM-TIGEM-665/2020|EPI_ISL_778686|2020-03-31:0.0,hCoV-19/Italy/CAM-TIGEM-668/2020|EPI_ISL_778689|2020-03-31:0.0):0.000000005,hCoV-19/Italy/CAM-TIGEM-669/2020|EPI_ISL_778690|2020-03-31:0.000000005)0.897:0.000000005)0.885:0.000032726)0.323:0.000000005)0.398:0.000000005)0.034:0.000000005)0.306:0.000000005)0.000:0.000000005,(hCoV-19/Italy/CAM-TIGEM-897/2020|EPI_ISL_833548|2020-04-30:0.000000005,hCoV-19/Italy/CAM-TIGEM-898/2020|EPI_ISL_833549|2020-04-30:0.000032726)0.832:0.000032726)0.330:0.000000005)0.000:0.000000005,hCoV-19/Italy/TAA-AMVRC-2629/2020|EPI_ISL_457700|2020-03-06:0.000000005)0.000:0.000000005,(hCoV-19/Italy/CAM-TIGEM-822/2020|EPI_ISL_833535|2020-04-21:0.000000005,hCoV-19/Italy/CAM-TIGEM-922/2020|EPI_ISL_833536|2020-05-04:0.000032851)0.841:0.000032730)0.475:0.000000005,(hCoV-19/Italy/CAM-TIGEM-819/2020|EPI_ISL_833545|2020-04-21:0.000066058,(hCoV-19/Italy/CAM-TIGEM-843/2020|EPI_ISL_833559|2020-04-24:0.000066094,hCoV-19/Italy/LOM-UniMI-L177/2020|EPI_ISL_542171|2020-03-16:0.000033036)0.548:0.000000005)0.554:0.000000005)0.305:0.000000005,(hCoV-19/Italy/TUS-UOS-11/2020|EPI_ISL_591328|2020-03-21:0.0,hCoV-19/Italy/TUS-DBM-11/2020|EPI_ISL_583955|2020-03-21:0.0):0.000000005)0.386:0.000000005)0.450:0.000000005,(hCoV-19/Italy/LOM-UniMI-L463/2020|EPI_ISL_542379|2020-03-23:0.000066139,hCoV-19/Italy/CAM-TIGEM-634/2020|EPI_ISL_778654|2020-04-08:0.000032726)0.791:0.000032726)0.820:0.000000005,hCoV-19/Italy/LOM-ASST-CDG1/2020|EPI_ISL_412973|2020-02-20:0.000000005)0.891:0.000000005,(hCoV-19/Italy/VEN-UniVR-100/2020|EPI_ISL_751406|2020-03-25:0.000032728,(hCoV-19/Italy/VEN-UniVR-89/2020|EPI_ISL_751397|2020-03-24:0.000000005,hCoV-19/Italy/VEN-UniVR-7/2020|EPI_ISL_492986|2020-03-10:0.000098046)0.820:0.000000005)0.424:0.000032640)0.790:0.000000005,(hCoV-19/Italy/LOM-AMVRC-9/2020|EPI_ISL_486665|2020-03-03:0.000000005,((hCoV-19/Italy/CAM-TIGEM-595/2020|EPI_ISL_778662|2020-04-13:0.000032726,((hCoV-19/Italy/CAM-TIGEM-623/2020|EPI_ISL_778680|2020-04-21:0.0,hCoV-19/Italy/CAM-TIGEM-583/2020|EPI_ISL_778661|2020-04-13:0.0,hCoV-19/Italy/CAM-TIGEM-555/2020|EPI_ISL_778733|2020-04-13:0.0):0.000000005,((hCoV-19/Italy/CAM-TIGEM-545/2020|EPI_ISL_778729|2020-04-13:0.000065470,hCoV-19/Italy/CAM-TIGEM-552/2020|EPI_ISL_778730|2020-04-13:0.000000005)0.211:0.000000005,(hCoV-19/Italy/CAM-TIGEM-550/2020|EPI_ISL_778732|2020-04-13:0.000065455,hCoV-19/Italy/CAM-TIGEM-629/2020|EPI_ISL_778685|2020-04-28:0.000098183)0.935:0.000000005)0.999:0.000000005)0.977:0.000000005)0.991:0.000000005,(hCoV-19/Italy/CAM-TIGEM-551/2020|EPI_ISL_778731|2020-04-13:0.000000005,hCoV-19/Italy/CAM-TIGEM-547/2020|EPI_ISL_778734|2020-04-13:0.000000005)0.939:0.000000005)0.934:0.000065305)0.846:0.000032647)0.891:0.000000005,((hCoV-19/Italy/ABR-IZSGC-TE5166/2020|EPI_ISL_420563|2020-03-18:0.000000005,((((hCoV-19/Italy/VEN-UniVR-81/2020|EPI_ISL_751390|2020-03-22:0.000117930,hCoV-19/Italy/VEN-IZSVe-6-47/2020|EPI_ISL_636474|2020-03-22:0.000000005)0.863:0.000039309,hCoV-19/Italy/LOM-UniMI03/2020|EPI_ISL_417447|2020-02-24:0.000000005)0.339:0.000000117,hCoV-19/Italy/LAZ-INMI3/2020|EPI_ISL_417921|2020-03-01:0.000000005)0.426:0.000039113,hCoV-19/Italy/LOM-UniMI-L447/2020|EPI_ISL_542365|2020-03-23:0.000066223)0.910:0.000000005)0.951:0.000000005,(((((hCoV-19/Italy/FVG-ICGEB-S26/2020|EPI_ISL_479791|2020-03-08:0.000065281,(hCoV-19/Italy/BAS-UniMI-2161/2020|EPI_ISL_477200|2020-03-23:0.000000005,hCoV-19/Italy/BAS-UniMI-2167/2020|EPI_ISL_477199|2020-03-23:0.000000005)0.859:0.000032711)0.915:0.000000005,(hCoV-19/Italy/CAM-TIGEM-872/2020|EPI_ISL_833564|2020-04-27:0.0,hCoV-19/Italy/FVG-ICGEB-S1/2020|EPI_ISL_417418|2020-03-01:0.0):0.000000005)0.237:0.000000005,hCoV-19/Italy/CAM-TIGEM-574/2020|EPI_ISL_778727|2020-04-10:0.000065281)0.000:0.000000005,(hCoV-19/Italy/LOM-UniMI-ICCS3/2020|EPI_ISL_584052|2020-04-05:0.000032645,(hCoV-19/Italy/LOM-UniMI-L259/2020|EPI_ISL_542229|2020-02-24:0.000033134,hCoV-19/Italy/LOM-UniMI-L389/2020|EPI_ISL_542312|2020-03-09:0.000000005)1.000:0.000000005)0.859:0.000032643)1.000:0.000000005,(hCoV-19/Italy/APU-UniMI-847/2020|EPI_ISL_469022|2020-03-20:0.000032624,((hCoV-19/Italy/FVG-ICGEB-bal1A/2020|EPI_ISL_479616|2020-03-27:0.000000005,hCoV-19/Italy/FVG-ICGEB-bal1B/2020|EPI_ISL_479617|2020-03-27:0.000000005)0.928:0.000032657,(hCoV-19/Italy/PAD-UOP-1/2020|EPI_ISL_812968|2020-03-18:0.000032695,hCoV-19/Italy/APU-UniMI-CL1/2020|EPI_ISL_451961|2020-03-14:0.000065411)0.983:0.000000005)0.998:0.000000005)0.000:0.000000005)0.073:0.000000005)0.000:0.000000005)0.013:0.000000005,((hCoV-19/Italy/FVG-ICGEB-S18/2020|EPI_ISL_428854|2020-03-30:0.000000005,hCoV-19/Italy/FVG-ICGEB-S5/2020|EPI_ISL_417419|2020-03-01:0.000000005)0.944:0.000000005,((((hCoV-19/Italy/CAM-TIGEM-581/2020|EPI_ISL_778659|2020-04-13:0.000032726,hCoV-19/Italy/CAM-TIGEM-548/2020|EPI_ISL_778724|2020-04-09:0.000000005)1.000:0.000000005,(hCoV-19/Italy/CAM-TIGEM-609/2020|EPI_ISL_778673|2020-04-20:0.0,hCoV-19/Italy/CAM-TIGEM-553/2020|EPI_ISL_778723|2020-04-09:0.0):0.000000005)0.000:0.000000005,(((hCoV-19/Italy/SIC-ISS-3779/2020|EPI_ISL_856900|2020-03-08:0.0,hCoV-19/Italy/SIC-ISS-3784/2020|EPI_ISL_856901|2020-03-08:0.0):0.000033000,hCoV-19/Italy/FVG-ISS-4234/2020|EPI_ISL_856894|2020-03-04:0.000000005)1.000:0.000000005,hCoV-19/Italy/CAM-TIGEM-554/2020|EPI_ISL_778726|2020-04-09:0.000000005)1.000:0.000000005)0.000:0.000000005,hCoV-19/Italy/CAM-TIGEM-618/2020|EPI_ISL_778676|2020-04-21:0.000000005)0.992:0.000000005)0.932:0.000032648)0.000:0.000000005)0.108:0.000000005)0.000:0.000000005,((((((((hCoV-19/Italy/LOM-UniMI-L66/2020|EPI_ISL_542412|2020-02-29:0.0,hCoV-19/Italy/LOM-UniMI-L253/2020|EPI_ISL_542225|2020-02-23:0.0):0.000000005,((hCoV-19/Italy/LOM-UniMI-L155/2020|EPI_ISL_542150|2020-03-18:0.000033068,((hCoV-19/Italy/LOM-UniMI-L366/2020|EPI_ISL_542297|2020-03-07:0.000066070,(hCoV-19/Italy/LOM-UniMI-L195/2020|EPI_ISL_542185|2020-03-21:0.000033031,(((hCoV-19/Italy/FVG-ICGEB-S8/2020|EPI_ISL_417421|2020-03-01:0.000000005,hCoV-19/Italy/CAM-IZSM-32830/2020|EPI_ISL_572324|2020-03-28:0.000032737)0.710:0.000152010,hCoV-19/Italy/LOM-UniMI-L199/2020|EPI_ISL_542189|2020-03-21:0.000033004)0.064:0.000076383,hCoV-19/Italy/LOM-UniMI-L491/2020|EPI_ISL_542396|2020-03-20:0.000033069)0.023:0.000000072)0.107:0.000000005)0.499:0.000000005,(hCoV-19/Italy/LOM-UniMI-L65/2020|EPI_ISL_542411|2020-03-02:0.000000005,hCoV-19/Italy/LOM-UniMI-L342/2020|EPI_ISL_542281|2020-03-04:0.000000005)0.945:0.000066073)0.000:0.000000005)0.489:0.000000005,hCoV-19/Italy/LOM-UniMI-L260/2020|EPI_ISL_542230|2020-02-24:0.000000005)0.502:0.000000005)0.492:0.000000005,hCoV-19/Italy/LOM-UniMI-L390/2020|EPI_ISL_542313|2020-03-09:0.000000005)0.182:0.000000005,(hCoV-19/Italy/LOM-UniMI-L335/2020|EPI_ISL_542280|2020-03-03:0.000033038,hCoV-19/Italy/LOM-UniMI-L372/2020|EPI_ISL_542303|2020-03-07:0.000066142)0.802:0.000033037)0.501:0.000000005,(hCoV-19/Italy/PIE-ISS-1177/2020|EPI_ISL_856898|2020-02-29:0.000000005,hCoV-19/Italy/PIE-SLL-MS45/2020|EPI_ISL_569866|2020-02-25:0.000000005)0.954:0.000065721)0.264:0.000000005,hCoV-19/Italy/LOM-ASST-21/2020|EPI_ISL_486658|2020-04-01:0.000000005)0.967:0.000000005,((hCoV-19/Italy/PIE-SLL-NZ148/2020|EPI_ISL_569886|2020-04-08:0.000032790,(((hCoV-19/Italy/VEN-UniVR-76/2020|EPI_ISL_751385|2020-03-20:0.000122489,hCoV-19/Italy/VEN-UniVR-129/2020|EPI_ISL_751428|2020-04-01:0.000032721)0.793:0.000040820,(hCoV-19/Italy/CAM-IZSM-52479-129/2020|EPI_ISL_560407|2020-05-13:0.000098218,(((hCoV-19/Italy/LOM-INMI-8058/2020|EPI_ISL_460094|2020-02-25:0.000000005,(((hCoV-19/Italy/LOM-UniMI-L455/2020|EPI_ISL_542373|2020-03-25:0.0,hCoV-19/Italy/LOM-UniMI-L477/2020|EPI_ISL_542390|2020-03-31:0.0):0.000000005,hCoV-19/Italy/LOM-UniMI-L457/2020|EPI_ISL_542374|2020-03-25:0.000033068)0.914:0.000066139,hCoV-19/Italy/LOM-UniMI-L257/2020|EPI_ISL_542228|2020-02-23:0.000000005)1.000:0.000000005)0.884:0.000032811,((hCoV-19/Italy/LOM-UniMI01/2020|EPI_ISL_417445|2020-02-24:0.000229822,(hCoV-19/Italy/LOM-INMI-9214/2020|EPI_ISL_460088|2020-02-26:0.000032831,(hCoV-19/Italy/APU-UniMI-45/2020|EPI_ISL_477193|2020-03-16:0.000194414,hCoV-19/Italy/LOM-ASST-13/2020|EPI_ISL_486650|2020-03-17:0.000032868)0.000:0.000000892)0.000:0.000000537)0.356:0.000000005,hCoV-19/Italy/LOM-INMI-5314-B/2020|EPI_ISL_451306|2020-02-21:0.000000005)0.466:0.000000189)0.000:0.000000106,hCoV-19/Italy/PIE-SLL-MS52/2020|EPI_ISL_569868|2020-04-01:0.000032860)0.001:0.000000005)0.995:0.000000005)0.492:0.000000005,hCoV-19/Italy/VEN-UniVR-93/2020|EPI_ISL_751401|2020-03-24:0.000032740)0.417:0.000000005)0.000:0.000000005,(((hCoV-19/Italy/LOM-UniMI-L273/2020|EPI_ISL_542239|2020-02-25:0.000000005,(((hCoV-19/Italy/ABR-IZSGC-TE49273/2020|EPI_ISL_529003|2020-05-16:0.000000005,(hCoV-19/Italy/ABR-IZSGC-TE46436/2020|EPI_ISL_529000|2020-05-14:0.000000005,hCoV-19/Italy/ABR-IZSGC-TE46429/2020|EPI_ISL_528997|2020-05-14:0.000032839)0.609:0.000000005)0.596:0.000000005,(hCoV-19/Italy/VEN-UniVR-47/2020|EPI_ISL_751357|2020-03-12:0.000000005,((hCoV-19/Italy/VEN-UniVR-65/2020|EPI_ISL_751374|2020-03-13:0.000000005,(hCoV-19/Italy/VEN-UniVR-118/2020|EPI_ISL_751419|2020-03-29:0.000130874,(hCoV-19/Italy/VEN-UniVR-92/2020|EPI_ISL_751400|2020-03-24:0.000000005,(hCoV-19/Italy/VEN-UniVR-124/2020|EPI_ISL_751424|2020-03-30:0.000032719,(hCoV-19/Italy/APU-PODV-15705209/2020|EPI_ISL_788962|2020-04-14:0.000032887,(hCoV-19/Italy/APU-PODV-15705294/2020|EPI_ISL_788963|2020-04-14:0.000032737,hCoV-19/Italy/APU-PODV-15711018/2020|EPI_ISL_788964|2020-04-19:0.000000005)0.051:0.000000005)0.847:0.000130470)0.413:0.000000005)0.242:0.000000005)0.378:0.000000005)0.426:0.000000005,hCoV-19/Italy/LOM-UniMI-L265/2020|EPI_ISL_542232|2020-02-24:0.000066474)0.000:0.000000005)0.000:0.000000005)0.000:0.000000005,(hCoV-19/Italy/LOM-UniMI-L261/2020|EPI_ISL_542231|2020-02-24:0.0,hCoV-19/Italy/LOM-UniMI-L158/2020|EPI_ISL_542153|2020-03-19:0.0):0.000000005)0.000:0.000000005)0.000:0.000000005,hCoV-19/Italy/LOM-UniMI-L267/2020|EPI_ISL_542233|2020-02-24:0.000000005)0.245:0.000000005,((hCoV-19/Italy/APU-ISS-3187/2020|EPI_ISL_856887|2020-03-06:0.000033000,((hCoV-19/Italy/LAZ-AMC-6-1993/2020|EPI_ISL_856876|2020-03-10:0.0,hCoV-19/Italy/LAZ-AMC-9-3476/2020|EPI_ISL_856878|2020-03-13:0.0):0.000033000,(((hCoV-19/Italy/ABR-IZSGC-TE46129/2020|EPI_ISL_528994|2020-05-13:0.000000005,(((hCoV-19/Italy/ABR-IZSGC-TE49480/2020|EPI_ISL_529004|2020-05-16:0.000020769,(hCoV-19/Italy/ABR-IZSGC-TE46424/2020|EPI_ISL_528995|2020-05-14:0.0,hCoV-19/Italy/ABR-IZSGC-TE49482/2020|EPI_ISL_529005|2020-05-16:0.0):0.000000005)0.000:0.000000011,hCoV-19/Italy/ABR-IZSGC-TE46439/2020|EPI_ISL_529001|2020-05-14:0.000000005)0.000:0.000000005,hCoV-19/Italy/ABR-IZSGC-TE46435/2020|EPI_ISL_528999|2020-05-14:0.000000005)0.671:0.000017791)0.562:0.000068887,hCoV-19/Italy/ABR-IZSGC-TE46428/2020|EPI_ISL_528996|2020-05-14:0.000000005)0.013:0.000002559,hCoV-19/Italy/ABR-IZSGC-TE26533/2020|EPI_ISL_436726|2020-04-27:0.000156435)0.699:0.000129746)0.088:0.000000005)0.460:0.000000005,hCoV-19/Italy/EMR-AMVRC-206/2020|EPI_ISL_457699|2020-02-22:0.000000005)0.569:0.000000005)0.699:0.000000005)0.924:0.000000005)0.870:0.000000005,(((((hCoV-19/Italy/ABR-IZSGC-TE5040/2020|EPI_ISL_528922|2020-03-17:0.000000005,((hCoV-19/Italy/ABR-IZSGC-TE27016/2020|EPI_ISL_529019|2020-04-27:0.000066363,hCoV-19/Italy/ABR-IZSGC-TE27020/2020|EPI_ISL_436725|2020-04-27:0.000032725)0.952:0.000098173,(hCoV-19/Italy/ABR-IZSGC-TE26423/2020|EPI_ISL_436731|2020-04-26:0.000065624,((hCoV-19/Italy/ABR-IZSGC-TE34742/2020|EPI_ISL_528993|2020-05-04:0.000049268,hCoV-19/Italy/ABR-IZSGC-TE30364/2020|EPI_ISL_529021|2020-04-29:0.000066470)0.779:0.000049264,hCoV-19/Italy/ABR-IZSGC-TE28268/2020|EPI_ISL_529020|2020-04-29:0.000000005)0.967:0.000000005)0.850:0.000032794)0.715:0.000000005)0.939:0.000098152,((hCoV-19/Italy/BAS-IZSPB-194PT/2020|EPI_ISL_722892|2020-08-24:0.000000005,hCoV-19/Italy/APU-IZSPB-193APT/2020|EPI_ISL_649940|2020-08-28:0.000000005)0.998:0.000261207,((hCoV-19/Italy/VEN-PD05/2020|EPI_ISL_856716|2020-03-23:0.000000005,(((hCoV-19/Italy/ABR-IZSGC-TE5543/2020|EPI_ISL_436720|2020-03-20:0.000028956,(hCoV-19/Italy/VEN-IZSVe-94-28/2020|EPI_ISL_522868|2020-04-17:0.000000005,(hCoV-19/Italy/VEN-IZSVe-51-5/2020|EPI_ISL_522858|2020-04-07:0.000000005,hCoV-19/Italy/VEN-IZSVe-53842/2020|EPI_ISL_636488|2020-05-27:0.000132013)1.000:0.000000005)0.844:0.000032902)0.782:0.000003045,((hCoV-19/Italy/VEN-IZSVe-14-36/2020|EPI_ISL_636469|2020-03-24:0.000032888,hCoV-19/Italy/VEN-IZSVe-14-48/2020|EPI_ISL_636470|2020-03-24:0.000032986)0.812:0.000032885,(hCoV-19/Italy/LOM-UniMI-L476/2020|EPI_ISL_542389|2020-04-01:0.000099212,(hCoV-19/Italy/LOM-UniMI-L219/2020|EPI_ISL_542206|2020-03-15:0.0,hCoV-19/Italy/LOM-UniMI-L222/2020|EPI_ISL_542209|2020-03-13:0.0):0.000033068)1.000:0.000000005)0.825:0.000032881)0.000:0.000000612,((hCoV-19/Italy/VEN-UniVR-137/2020|EPI_ISL_751434|2020-04-03:0.000000005,hCoV-19/Italy/VEN-UniVR-143/2020|EPI_ISL_751440|2020-04-06:0.000000005)0.969:0.000000005,(hCoV-19/Italy/VEN-IZSVe-71-10/2020|EPI_ISL_522867|2020-04-10:0.000000005,(hCoV-19/Italy/LOM-UniMI-L150/2020|EPI_ISL_542145|2020-03-13:0.000033069,hCoV-19/Italy/VEN-IZSVe-54-17/2020|EPI_ISL_522860|2020-04-08:0.000000005)0.997:0.000000005)1.000:0.000000005)0.927:0.000032680)0.462:0.000000005)0.532:0.000000005,((((hCoV-19/Italy/LOM-IZSGC-TE35526/2020|EPI_ISL_528943|2020-05-08:0.000033241,(hCoV-19/Italy/LOM-IZSGC-TE31811/2020|EPI_ISL_528939|2020-05-02:0.000033226,((hCoV-19/Italy/ABR-IZSGC-TE5541/2020|EPI_ISL_436719|2020-03-20:0.000032750,((hCoV-19/Italy/LOM-IZSGC-TE31054/2020|EPI_ISL_528935|2020-05-02:0.000066490,(((hCoV-19/Italy/ABR-IZSGC-TE5687/2020|EPI_ISL_436723|2020-03-20:0.000040993,hCoV-19/Italy/ABR-IZSGC-TE5827/2020|EPI_ISL_436724|2020-03-21:0.000000005)0.790:0.000122791,((hCoV-19/Italy/ABR-IZSGC-TE6580/2020|EPI_ISL_429235|2020-03-24:0.000000005,hCoV-19/Italy/ABR-IZSGC-TE8387/2020|EPI_ISL_529026|2020-03-30:0.000000005)0.938:0.000098282,((hCoV-19/Italy/ABR-IZSGC-TE6572/2020|EPI_ISL_429232|2020-03-24:0.000000005,((hCoV-19/Italy/LOM-IZSGC-TE31751/2020|EPI_ISL_528938|2020-05-02:0.000066466,((hCoV-19/Italy/LOM-IZSGC-TE35532/2020|EPI_ISL_528944|2020-05-08:0.000033243,(((hCoV-19/Italy/VEN-IZSVe-33-126/2020|EPI_ISL_452189|2020-04-01:0.000032987,((hCoV-19/Italy/ABR-IZSGC-TE6195/2020|EPI_ISL_420569|2020-03-23:0.000000005,hCoV-19/Italy/ABR-IZSGC-TE6222/2020|EPI_ISL_420583|2020-03-23:0.000000005)0.343:0.000000011,hCoV-19/Italy/ABR-AMVRC-TE7859/2020|EPI_ISL_429236|2020-03-28:0.000065509)0.363:0.000039458)0.109:0.000033108,hCoV-19/Italy/ABR-IZSGC-TE5780/2020|EPI_ISL_420567|2020-03-21:0.000000005)0.002:0.000000010,hCoV-19/Italy/LAZ-INMI4/2020|EPI_ISL_417922|2020-02-28:0.000000005)0.295:0.000020649)0.000:0.000026390,hCoV-19/Italy/TE-IZSGC-TE5476/2020|EPI_ISL_420565|2020-03-19:0.000055796)0.018:0.000003945)0.999:0.000043112,hCoV-19/Italy/ABR-IZSGC-6193/2020|EPI_ISL_420568|2020-03-23:0.000000005)0.226:0.000000005)0.216:0.000000005,hCoV-19/Italy/ABR-IZSGC-TE6571/2020|EPI_ISL_429231|2020-03-24:0.000000005)0.005:0.000000005)0.701:0.000000200)0.795:0.000050260,hCoV-19/Italy/LOM-IZSGC-TE35432/2020|EPI_ISL_528941|2020-05-08:0.000033194)0.048:0.000000087)0.000:0.000000005,hCoV-19/Italy/LOM-IZSGC-TE35566/2020|EPI_ISL_528945|2020-05-08:0.000000005)0.002:0.000000010)0.001:0.000000005,hCoV-19/Italy/LOM-IZSGC-TE31818/2020|EPI_ISL_528940|2020-05-02:0.000033208)0.242:0.000081273)0.240:0.000070427)0.438:0.000000005,hCoV-19/Italy/ABR-IZSGC-TE5056/2020|EPI_ISL_418257|2020-03-17:0.000000005)0.137:0.000000005,(hCoV-19/Italy/CAL-ISS-5126/2020|EPI_ISL_856890|2020-03-13:0.000000005,((((hCoV-19/Italy/ABR-IZSGC-TE5268/2020|EPI_ISL_528925|2020-03-18:0.0,hCoV-19/Italy/ABR-IZSGC-TE6202/2020|EPI_ISL_528927|2020-03-23:0.0):0.000000005,((hCoV-19/Italy/ABR-IZSGC-TE5487/2020|EPI_ISL_528926|2020-03-19:0.000000005,(hCoV-19/Italy/ABR-IZSGC-TE79445/2020|EPI_ISL_529007|2020-06-13:0.000098348,hCoV-19/Italy/ABR-IZSGC-TE14168/2020|EPI_ISL_435155|2020-04-09:0.000039442)0.462:0.000147340)0.545:0.000005946,hCoV-19/Italy/ABR-IZSGC-TE4891/2020|EPI_ISL_528920|2020-03-17:0.000000005)0.373:0.000003640)0.334:0.000000006,hCoV-19/Italy/LOM-IZSGC-TE30933/2020|EPI_ISL_528934|2020-05-02:0.000000005)0.515:0.000000299,hCoV-19/Italy/ABR-IZSGC-TE4884/2020|EPI_ISL_528919|2020-03-17:0.000000005)0.515:0.000000005)0.011:0.000000005)0.540:0.000000005,((hCoV-19/Italy/ABR-IZSGC-TE5512/2020|EPI_ISL_420566|2020-03-19:0.000123148,hCoV-19/Italy/ABR-IZSGC-TE5473/2020|EPI_ISL_436718|2020-03-19:0.000000005)0.784:0.000040943,((hCoV-19/Italy/LOM-UniMI-L182/2020|EPI_ISL_542173|2020-03-12:0.000033068,(hCoV-19/Italy/TAA-ISS-3201/2020|EPI_ISL_856902|2020-03-07:0.000000005,(hCoV-19/Italy/SAR-ASSL-04/2020|EPI_ISL_613955|2020-04-09:0.000046508,hCoV-19/Italy/VEN-IZSVe-11-181/2020|EPI_ISL_452182|2020-03-23:0.000032989)0.363:0.000014451)0.832:0.000004700)1.000:0.000000005,(hCoV-19/Italy/VEN-UniVR-87/2020|EPI_ISL_751395|2020-03-23:0.000032706,((hCoV-19/Italy/VEN-ISS-4113/2020|EPI_ISL_856908|2020-03-09:0.000033000,(hCoV-19/Italy/SAR-AMVRC-28/2020|EPI_ISL_458085|2020-04-12:0.000032829,(hCoV-19/Italy/SAR-ATS-04039046/2020|EPI_ISL_458084|2020-04-03:0.000000005,hCoV-19/Italy/SAR-ASSL-03/2020|EPI_ISL_613953|2020-04-10:0.000000005)0.868:0.000065503)0.787:0.000065481)0.817:0.000000005,(hCoV-19/Italy/VEN-UniVR-73/2020|EPI_ISL_751382|2020-03-19:0.000032707,hCoV-19/Italy/VEN-UniVR-109/2020|EPI_ISL_751413|2020-03-27:0.000122870)0.760:0.000040816)0.233:0.000000005)0.250:0.000000005)0.882:0.000000005)0.845:0.000032661)0.000:0.000000005)0.336:0.000000005)0.000:0.000000005)0.998:0.000000005,((((hCoV-19/Italy/ABR-IZSGC-TE77497/2020|EPI_ISL_529006|2020-06-09:0.000131472,hCoV-19/Italy/APU-IZSPB_171PT/2020|EPI_ISL_653823|2020-08-17:0.000163256)0.750:0.000032647,(((hCoV-19/Italy/LOM-UniMI-L439/2020|EPI_ISL_542358|2020-03-28:0.000000005,(hCoV-19/Italy/LOM-UniMI-L430/2020|EPI_ISL_542349|2020-03-19:0.0,hCoV-19/Italy/LOM-UniMI-L444/2020|EPI_ISL_542363|2020-03-20:0.0,hCoV-19/Italy/LOM-UniMI-L361/2020|EPI_ISL_542293|2020-03-05:0.0,hCoV-19/Italy/LOM-UniMI-L395/2020|EPI_ISL_542317|2020-03-09:0.0):0.000000005)1.000:0.000000005,((hCoV-19/Italy/CAM-AMC-13-5287/2020|EPI_ISL_856869|2020-03-27:0.0,hCoV-19/Italy/LAZ-AMC-7-2253/2020|EPI_ISL_856877|2020-03-12:0.0):0.000000005,hCoV-19/Italy/VEN-IZSVe-1-1/2020|EPI_ISL_636464|2020-03-21:0.000164955)0.909:0.000000005)1.000:0.000000005,(hCoV-19/Italy/CAM-TIGEM-1047/2020|EPI_ISL_837316|2020-09-16:0.000294610,hCoV-19/Italy/CAM-TIGEM-614/2020|EPI_ISL_778656|2020-04-09:0.000032726)0.927:0.000000005)0.990:0.000000005)0.857:0.000032627,((((((hCoV-19/Italy/APU-UniMI-694/2020|EPI_ISL_477203|2020-03-19:0.000032818,(((hCoV-19/Italy/LOM-UniMI-L112/2020|EPI_ISL_542109|2020-03-02:0.000033068,(hCoV-19/Italy/LOM-IZSGC-TE35578/2020|EPI_ISL_528946|2020-05-08:0.000000005,(hCoV-19/Italy/SAR-ASSL-07/2020|EPI_ISL_614396|2020-04-23:0.000065542,hCoV-19/Italy/SAR-ASSL-06/2020|EPI_ISL_614397|2020-04-28:0.000000005)0.903:0.000098105)0.883:0.000000005)0.389:0.000000005,hCoV-19/Italy/LOM-UniMI-L272/2020|EPI_ISL_542238|2020-02-25:0.000000005)0.301:0.000000005,hCoV-19/Italy/LOM-UniMI-L124/2020|EPI_ISL_542120|2020-03-10:0.000033069)0.555:0.000000005)0.480:0.000000005,(hCoV-19/Italy/VEN-IZSVe-31-19/2020|EPI_ISL_452188|2020-03-31:0.000032879,((hCoV-19/Italy/VEN-IZSVe-17-11/2020|EPI_ISL_452183|2020-03-24:0.0,hCoV-19/Italy/VEN-IZSVe-31-18/2020|EPI_ISL_452187|2020-03-31:0.0):0.000000005,(hCoV-19/Italy/LOM-UniMI-L144/2020|EPI_ISL_542139|2020-03-19:0.000066138,((hCoV-19/Italy/LOM-UniMI-L164/2020|EPI_ISL_542158|2020-03-21:0.0,hCoV-19/Italy/LOM-UniMI-L168/2020|EPI_ISL_542162|2020-03-21:0.0):0.000066139,(hCoV-19/Italy/LOM-ISS-3353/2020|EPI_ISL_855555|2020-03-07:0.000109028,hCoV-19/Italy/LOM-UniMI-L140/2020|EPI_ISL_542136|2020-03-19:0.000000005)0.850:0.000054515)0.086:0.000000005)0.448:0.000000005)0.000:0.000000005)0.559:0.000000005)0.876:0.000000005,((hCoV-19/Italy/APU-IZSPB-170APT/2020|EPI_ISL_649190|2020-08-17:0.000065277,hCoV-19/Italy/APU-IZSPB-149APT/2020|EPI_ISL_722912|2020:0.000032655)0.971:0.000130509,((hCoV-19/Italy/LAZ-INMI-28/2020|EPI_ISL_590697|2020-07-07:0.000131438,(hCoV-19/Italy/CAM-TIGEM-254/2020|EPI_ISL_776923|2020-10-26:0.000065457,hCoV-19/Italy/CAM-TIGEM-267/2020|EPI_ISL_776959|2020-10-26:0.000032726)0.998:0.000327475)0.745:0.000032546,((hCoV-19/Italy/LAZ-INMI-15/2020|EPI_ISL_590696|2020-07-07:0.000229850,hCoV-19/Italy/LOM-UniMI-L56/2020|EPI_ISL_542403|2020-03-03:0.000033068)0.787:0.000032813,(hCoV-19/Italy/LAZ-INMI-25/2020|EPI_ISL_590693|2020-07-07:0.000164156,(hCoV-19/Italy/LAZ-INMI-26/2020|EPI_ISL_590694|2020-07-07:0.000164177,hCoV-19/Italy/LAZ-INMI-29/2020|EPI_ISL_590698|2020-07-07:0.000098501)0.894:0.000000005)0.837:0.000000005)0.988:0.000000005)0.962:0.000000005)0.817:0.000032635)0.743:0.000000005,(((((hCoV-19/Italy/LOM-UniMI-L443/2020|EPI_ISL_542362|2020-03-25:0.000033038,hCoV-19/Italy/VEN-IZSVe-2-2/2020|EPI_ISL_636472|2020-03-22:0.000000005)0.909:0.000065824,(hCoV-19/Italy/LOM-UniMI-L84/2020|EPI_ISL_542428|2020-03-10:0.000033058,((hCoV-19/Italy/LOM-UniMI-L397/2020|EPI_ISL_542319|2020-03-09:0.000000005,(((hCoV-19/Italy/LOM-UniMI-L445/2020|EPI_ISL_542364|2020-03-14:0.000066138,((hCoV-19/Italy/LOM-UniMI-L321/2020|EPI_ISL_542271|2020-03-01:0.000066200,hCoV-19/Italy/LOM-UniMI-L190/2020|EPI_ISL_542180|2020-03-10:0.000033068)0.000:0.000000005,((hCoV-19/Italy/LOM-UniMI-L73/2020|EPI_ISL_542418|2020-03-09:0.000000005,(((hCoV-19/Italy/LOM-IZSGC-TE38819/2020|EPI_ISL_528948|2020-05-10:0.000000005,(hCoV-19/Italy/LOM-IZSGC-TE38811/2020|EPI_ISL_528947|2020-05-10:0.000033245,hCoV-19/Italy/LOM-IZSGC-TE38845/2020|EPI_ISL_528949|2020-05-10:0.000033235)1.000:0.000000005)0.947:0.000066378,(((hCoV-19/Italy/LOM-UniMI-L197/2020|EPI_ISL_542187|2020-03-22:0.000032940,(((hCoV-19/Italy/LOM-UniMI-L203/2020|EPI_ISL_542191|2020-03-22:0.000066138,((((hCoV-19/Italy/LOM-UniMI-L187/2020|EPI_ISL_542178|2020-03-18:0.000033136,hCoV-19/Italy/LOM-UniMI-L153/2020|EPI_ISL_542148|2020-03-15:0.000000005)0.835:0.000033113,hCoV-19/Italy/CAM-TIGEM-1042/2020|EPI_ISL_837315|2020-09-16:0.000360101)0.956:0.000000005,((hCoV-19/Italy/VEN-UniVR-133/2020|EPI_ISL_751430|2020-04-02:0.000032698,(hCoV-19/Italy/VEN-UniVR-2/2020|EPI_ISL_492981|2020-04-07:0.000000005,hCoV-19/Italy/VEN-IZSVe-50893/2020|EPI_ISL_522857|2020-04-26:0.000000005)0.997:0.000000005)0.965:0.000098012,(((((hCoV-19/Italy/LOM-UniMI-L442/2020|EPI_ISL_542361|2020-03-22:0.000132288,hCoV-19/Italy/LAZ-AMC-10-3627/2020|EPI_ISL_856873|2020-03-21:0.000044018)0.883:0.000087700,(hCoV-19/Italy/LOM-IZSGC-TE31135/2020|EPI_ISL_528937|2020-05-02:0.000066435,(hCoV-19/Italy/LOM-IZSGC-TE31074/2020|EPI_ISL_528936|2020-05-02:0.000033244,hCoV-19/Italy/LOM-UniMI-L138/2020|EPI_ISL_542134|2020-03-16:0.000066216)0.115:0.000000005)0.657:0.000000005)0.210:0.000000005,hCoV-19/Italy/LOM-UniMI-L145/2020|EPI_ISL_542140|2020-03-19:0.000000005)0.486:0.000000005,(hCoV-19/Italy/LOM-UniMI-L86/2020|EPI_ISL_542430|2020-03-04:0.0,hCoV-19/Italy/LOM-UniMI-L380/2020|EPI_ISL_542306|2020-03-08:0.0):0.000000005)0.917:0.000000005,(hCoV-19/Italy/VEN-UniVR-44/2020|EPI_ISL_751355|2020-03-12:0.000065510,hCoV-19/Italy/APU-IZSPB_411PT/2020|EPI_ISL_794752|2020-12-23:0.000426256)0.986:0.000000005)0.992:0.000000005)0.962:0.000000005)0.900:0.000032689,((hCoV-19/Italy/LOM-UniMI-L437/2020|EPI_ISL_542356|2020-03-19:0.000033069,((((hCoV-19/Italy/LOM-UniMI-L55/2020|EPI_ISL_542402|2020-03-02:0.000033067,((hCoV-19/Italy/SAR-ASSL-02/2020|EPI_ISL_613706|2020-04-15:0.000000005,(hCoV-19/Italy/AVA-AMVRC-4875/2020|EPI_ISL_457724|2020-03-15:0.000000005,((hCoV-19/Italy/TUS-UOS-10/2020|EPI_ISL_591327|2020-03-21:0.0,hCoV-19/Italy/TUS-DBM-10/2020|EPI_ISL_583954|2020-03-21:0.0):0.000032902,(((hCoV-19/Italy/TUS-UniSi01/2020|EPI_ISL_803881|2020-03-26:0.000065579,hCoV-19/Italy/TUS-UniSi03/2020|EPI_ISL_803882|2020-03-29:0.000000005)0.888:0.000032746,(hCoV-19/Italy/TUS-UniSi12/2020|EPI_ISL_803893|2020-03-01:0.000046808,hCoV-19/Italy/TUS-UniSi13/2020|EPI_ISL_803895|2020-02-27:0.000298409)0.000:0.000000005)0.000:0.000000005,hCoV-19/Italy/TUS-UniSi09/2020|EPI_ISL_803888|2020-03-27:0.000130994)0.000:0.000112710)0.000:0.000000020)0.000:0.000000005)0.783:0.000162740,hCoV-19/Italy/LOM-UniMI-L105/2020|EPI_ISL_542103|2020-03-02:0.000066138)0.000:0.000000005)0.376:0.000000005,hCoV-19/Italy/LOM-UniMI-L93/2020|EPI_ISL_542437|2020-03-08:0.000066138)0.000:0.000000005,hCoV-19/Italy/LOM-UniMI-L151/2020|EPI_ISL_542146|2020-03-10:0.000033068)0.140:0.000000005,hCoV-19/Italy/LOM-UniMI-L388/2020|EPI_ISL_542311|2020-03-09:0.000066138)0.095:0.000000005)0.000:0.000000005,(hCoV-19/Italy/LOM-UniMI-L108/2020|EPI_ISL_542106|2020-03-02:0.0,hCoV-19/Italy/LOM-UniMI-L163/2020|EPI_ISL_542157|2020-03-03:0.0):0.000033069)0.000:0.000000005)0.327:0.000000005)0.007:0.000000005,(hCoV-19/Italy/LOM-UniMI-L61/2020|EPI_ISL_542407|2020-03-02:0.0,hCoV-19/Italy/LOM-UniMI-L309/2020|EPI_ISL_542262|2020-02-29:0.0,hCoV-19/Italy/LOM-UniMI-L189/2020|EPI_ISL_542179|2020-03-15:0.0):0.000000005)0.399:0.000000005,(hCoV-19/Italy/CAL-ISS-4676/2020|EPI_ISL_856889|2020-03-07:0.000066001,(hCoV-19/Italy/LOM-UniMI-L224/2020|EPI_ISL_542211|2020-03-13:0.000000005,(hCoV-19/Italy/LOM-UniMI-L57/2020|EPI_ISL_542404|2020-03-04:0.000000005,((hCoV-19/Italy/LOM-UniMI-L96/2020|EPI_ISL_542440|2020-03-06:0.0,hCoV-19/Italy/LOM-UniMI-L310/2020|EPI_ISL_542263|2020-02-29:0.0,hCoV-19/Italy/LOM-UniMI-L319/2020|EPI_ISL_542270|2020-03-01:0.0):0.000000005,hCoV-19/Italy/LOM-UniMI-L113/2020|EPI_ISL_542110|2020-03-09:0.000033068)1.000:0.000000005)0.992:0.000000005)1.000:0.000000005)0.926:0.000065827)0.000:0.000000005)0.038:0.000000062,(hCoV-19/Italy/CAM-TIGEM-442/2020|EPI_ISL_778762|2020-06-30:0.000032730,(hCoV-19/Italy/CAM-TIGEM-507/2020|EPI_ISL_778805|2020-06-29:0.000033046,((((hCoV-19/Italy/CAM-TIGEM-524/2020|EPI_ISL_778739|2020-06-29:0.000000005,(hCoV-19/Italy/CAM-TIGEM-450/2020|EPI_ISL_778769|2020-07-02:0.000000005,((hCoV-19/Italy/CAM-TIGEM-516/2020|EPI_ISL_778810|2020-06-29:0.0,hCoV-19/Italy/CAM-TIGEM-517/2020|EPI_ISL_778811|2020-06-29:0.0,hCoV-19/Italy/CAM-TIGEM-519/2020|EPI_ISL_778813|2020-06-29:0.0,hCoV-19/Italy/CAM-TIGEM-530/2020|EPI_ISL_778742|2020-06-29:0.0,hCoV-19/Italy/CAM-TIGEM-531/2020|EPI_ISL_778743|2020-06-29:0.0,hCoV-19/Italy/CAM-TIGEM-534/2020|EPI_ISL_778746|2020-06-29:0.0,hCoV-19/Italy/CAM-TIGEM-498/2020|EPI_ISL_778798|2020-06-27:0.0,hCoV-19/Italy/CAM-TIGEM-431/2020|EPI_ISL_778747|2020-06-28:0.0,hCoV-19/Italy/CAM-TIGEM-437/2020|EPI_ISL_778756|2020-06-28:0.0,hCoV-19/Italy/CAM-TIGEM-474/2020|EPI_ISL_778781|2020-07-02:0.0):0.000000005,(hCoV-19/Italy/CAM-TIGEM-544/2020|EPI_ISL_778753|2020-06-29:0.000032726,(hCoV-19/Italy/CAM-TIGEM-521/2020|EPI_ISL_778815|2020-06-29:0.000032726,(hCoV-19/Italy/CAM-TIGEM-435/2020|EPI_ISL_778754|2020-06-28:0.0,hCoV-19/Italy/CAM-TIGEM-471/2020|EPI_ISL_778778|2020-07-02:0.0):0.000000005)0.838:0.000032726)0.856:0.000000005)1.000:0.000000005)0.745:0.000016339)0.745:0.000016380,hCoV-19/Italy/CAM-TIGEM-513/2020|EPI_ISL_778806|2020-06-29:0.000032726)0.887:0.000000005,((hCoV-19/Italy/CAM-TIGEM-428/2020|EPI_ISL_778802|2020-06-29:0.0,hCoV-19/Italy/CAM-TIGEM-504/2020|EPI_ISL_778803|2020-06-29:0.0,hCoV-19/Italy/CAM-TIGEM-429/2020|EPI_ISL_778807|2020-06-29:0.0,hCoV-19/Italy/CAM-TIGEM-421/2020|EPI_ISL_778737|2020-06-29:0.0,hCoV-19/Italy/CAM-TIGEM-430/2020|EPI_ISL_778738|2020-06-29:0.0,hCoV-19/Italy/CAM-TIGEM-532/2020|EPI_ISL_778744|2020-06-29:0.0,hCoV-19/Italy/CAM-TIGEM-487/2020|EPI_ISL_778790|2020-06-28:0.0,hCoV-19/Italy/CAM-TIGEM-488/2020|EPI_ISL_778791|2020-06-28:0.0,hCoV-19/Italy/CAM-TIGEM-490/2020|EPI_ISL_778793|2020-06-28:0.0,hCoV-19/Italy/CAM-TIGEM-495/2020|EPI_ISL_778796|2020-06-27:0.0,hCoV-19/Italy/CAM-TIGEM-440/2020|EPI_ISL_778759|2020-06-30:0.0,hCoV-19/Italy/CAM-TIGEM-422/2020|EPI_ISL_778761|2020-06-29:0.0,hCoV-19/Italy/CAM-TIGEM-446/2020|EPI_ISL_778765|2020-06-29:0.0,hCoV-19/Italy/CAM-TIGEM-447/2020|EPI_ISL_778766|2020-06-29:0.0,hCoV-19/Italy/CAM-TIGEM-448/2020|EPI_ISL_778767|2020-06-29:0.0,hCoV-19/Italy/CAM-TIGEM-449/2020|EPI_ISL_778768|2020-06-29:0.0,hCoV-19/Italy/CAM-TIGEM-425/2020|EPI_ISL_778779|2020-06-29:0.0,hCoV-19/Italy/CAM-TIGEM-483/2020|EPI_ISL_778785|2020-06-28:0.0,hCoV-19/Italy/CAM-TIGEM-484/2020|EPI_ISL_778787|2020-06-28:0.0,hCoV-19/Italy/CAM-TIGEM-485/2020|EPI_ISL_778788|2020-06-28:0.0,hCoV-19/Italy/CAM-TIGEM-486/2020|EPI_ISL_778789|2020-06-28:0.0,hCoV-19/Italy/CAM-TIGEM-427/2020|EPI_ISL_778795|2020-06-29:0.0):0.000000005,((((((hCoV-19/Italy/CAM-TIGEM-489/2020|EPI_ISL_778792|2020-06-28:0.0,hCoV-19/Italy/CAM-TIGEM-439/2020|EPI_ISL_778758|2020-06-30:0.0,hCoV-19/Italy/CAM-TIGEM-423/2020|EPI_ISL_778770|2020-06-29:0.0):0.000000005,(hCoV-19/Italy/CAM-TIGEM-445/2020|EPI_ISL_778764|2020-06-28:0.0,hCoV-19/Italy/CAM-TIGEM-473/2020|EPI_ISL_778780|2020-07-02:0.0):0.000032726)0.839:0.000032726,(hCoV-19/Italy/CAM-TIGEM-527/2020|EPI_ISL_778741|2020-06-29:0.000098182,hCoV-19/Italy/CAM-TIGEM-514/2020|EPI_ISL_778808|2020-06-29:0.000032726)0.111:0.000000005)0.000:0.000000005,((hCoV-19/Italy/CAM-TIGEM-452/2020|EPI_ISL_778771|2020-06-24:0.000000005,(hCoV-19/Italy/CAM-TIGEM-526/2020|EPI_ISL_778740|2020-06-29:0.000099023,hCoV-19/Italy/CAM-TIGEM-537/2020|EPI_ISL_778749|2020-06-29:0.000065453)0.598:0.000000005)0.852:0.000032726,hCoV-19/Italy/CAM-TIGEM-482/2020|EPI_ISL_778784|2020-06-28:0.000032726)0.936:0.000000005)0.000:0.000000005,((((hCoV-19/Italy/CAM-TIGEM-533/2020|EPI_ISL_778745|2020-06-29:0.0,hCoV-19/Italy/CAM-TIGEM-499/2020|EPI_ISL_778799|2020-06-27:0.0):0.000000005,hCoV-19/Italy/CAM-TIGEM-462/2020|EPI_ISL_778774|2020-07-02:0.000000005)0.947:0.000065453,hCoV-19/Italy/CAM-TIGEM-426/2020|EPI_ISL_778786|2020-06-29:0.000032726)0.924:0.000000005,(((hCoV-19/Italy/CAM-TIGEM-515/2020|EPI_ISL_778809|2020-06-29:0.0,hCoV-19/Italy/CAM-TIGEM-520/2020|EPI_ISL_778814|2020-06-29:0.0):0.000032726,hCoV-19/Italy/CAM-TIGEM-518/2020|EPI_ISL_778812|2020-06-29:0.000032727)0.792:0.000032727,((hCoV-19/Italy/CAM-TIGEM-454/2020|EPI_ISL_778772|2020-06-24:0.000000005,((hCoV-19/Italy/CAM-TIGEM-494/2020|EPI_ISL_778794|2020-06-27:0.0,hCoV-19/Italy/CAM-TIGEM-540/2020|EPI_ISL_778750|2020-06-29:0.0,hCoV-19/Italy/CAM-TIGEM-541/2020|EPI_ISL_778751|2020-06-29:0.0):0.000000005,hCoV-19/Italy/CAM-TIGEM-466/2020|EPI_ISL_778775|2020-07-02:0.000000005)0.839:0.000032726)0.855:0.000032726,(hCoV-19/Italy/CAM-TIGEM-522/2020|EPI_ISL_778816|2020-06-29:0.0,hCoV-19/Italy/CAM-TIGEM-523/2020|EPI_ISL_778817|2020-06-29:0.0,hCoV-19/Italy/CAM-TIGEM-434/2020|EPI_ISL_778752|2020-06-28:0.0,hCoV-19/Italy/CAM-TIGEM-467/2020|EPI_ISL_778776|2020-07-02:0.0):0.000032726)0.000:0.000000005)0.000:0.000000005)0.000:0.000000005)0.020:0.000000005,(hCoV-19/Italy/CAM-TIGEM-497/2020|EPI_ISL_778797|2020-06-27:0.000000005,(hCoV-19/Italy/CAM-TIGEM-478/2020|EPI_ISL_778782|2020-07-02:0.000000005,hCoV-19/Italy/CAM-TIGEM-479/2020|EPI_ISL_778783|2020-06-28:0.000000005)1.000:0.000000005)1.000:0.000000005)0.000:0.000000005)0.000:0.000000005)1.000:0.000000005,(hCoV-19/Italy/CAM-TIGEM-441/2020|EPI_ISL_778760|2020-06-30:0.000032726,hCoV-19/Italy/CAM-TIGEM-444/2020|EPI_ISL_778763|2020-06-28:0.000032726)0.843:0.000000005)0.760:0.000000005)0.653:0.000000005)0.931:0.000065453)0.000:0.000000005,hCoV-19/Italy/VEN-IZSVe-25-80/2020|EPI_ISL_452186|2020-03-28:0.000000005)0.445:0.000000005)0.466:0.000000005,(hCoV-19/Italy/LOM-UniMI-L157/2020|EPI_ISL_542152|2020-03-19:0.000000005,hCoV-19/Italy/LOM-UniMI-L159/2020|EPI_ISL_542154|2020-03-13:0.000000005)0.889:0.000033018)0.465:0.000000005)0.146:0.000000005,((hCoV-19/Italy/LOM-UniMI-L211/2020|EPI_ISL_542198|2020-03-12:0.000033069,hCoV-19/Italy/LOM-UniMI-L149/2020|EPI_ISL_542144|2020-03-19:0.000033069)0.866:0.000000005,((hCoV-19/Italy/LOM-UniMI-L429/2020|EPI_ISL_542348|2020-03-17:0.0,hCoV-19/Italy/LOM-UniMI-L454/2020|EPI_ISL_542372|2020-03-25:0.0,hCoV-19/Italy/LOM-UniMI-L64/2020|EPI_ISL_542410|2020-02-25:0.0,hCoV-19/Italy/LOM-UniMI-L69/2020|EPI_ISL_542415|2020-03-01:0.0,hCoV-19/Italy/LOM-UniMI-L75/2020|EPI_ISL_542420|2020-03-03:0.0,hCoV-19/Italy/LOM-UniMI-L87/2020|EPI_ISL_542431|2020-03-10:0.0,hCoV-19/Italy/LOM-UniMI-L89/2020|EPI_ISL_542433|2020-03-10:0.0,hCoV-19/Italy/LOM-UniMI-L92/2020|EPI_ISL_542436|2020-03-10:0.0,hCoV-19/Italy/LOM-UniMI-L94/2020|EPI_ISL_542438|2020-03-10:0.0,hCoV-19/Italy/LOM-UniMI-L95/2020|EPI_ISL_542439|2020-03-08:0.0,hCoV-19/Italy/LOM-UniMI-L269/2020|EPI_ISL_542235|2020-02-25:0.0,hCoV-19/Italy/LOM-UniMI-L271/2020|EPI_ISL_542237|2020-02-25:0.0,hCoV-19/Italy/LOM-UniMI-L278/2020|EPI_ISL_542242|2020-02-27:0.0,hCoV-19/Italy/LOM-UniMI-L285/2020|EPI_ISL_542249|2020-02-28:0.0,hCoV-19/Italy/LOM-UniMI-L293/2020|EPI_ISL_542256|2020-02-29:0.0,hCoV-19/Italy/LOM-UniMI-L295/2020|EPI_ISL_542258|2020-02-29:0.0,hCoV-19/Italy/LOM-UniMI-L296/2020|EPI_ISL_542259|2020-02-29:0.0,hCoV-19/Italy/LOM-UniMI-L313/2020|EPI_ISL_542265|2020-03-01:0.0,hCoV-19/Italy/LOM-UniMI-L322/2020|EPI_ISL_542272|2020-03-01:0.0,hCoV-19/Italy/LOM-UniMI-L350/2020|EPI_ISL_542287|2020-03-05:0.0,hCoV-19/Italy/LOM-UniMI-L404/2020|EPI_ISL_542326|2020-03-14:0.0,hCoV-19/Italy/LOM-UniMI-L412/2020|EPI_ISL_542332|2020-03-14:0.0,hCoV-19/Italy/LOM-UniMI-L111/2020|EPI_ISL_542108|2020-03-05:0.0,hCoV-19/Italy/LOM-UniMI-L205/2020|EPI_ISL_542193|2020-03-03:0.0,hCoV-19/Italy/LOM-UniMI-L212/2020|EPI_ISL_542199|2020-03-14:0.0,hCoV-19/Italy/LOM-UniMI-L122/2020|EPI_ISL_542118|2020-03-09:0.0,hCoV-19/Italy/LOM-UniMI-L126/2020|EPI_ISL_542122|2020-03-18:0.0,hCoV-19/Italy/LOM-UniMI-L135/2020|EPI_ISL_542131|2020-03-19:0.0,hCoV-19/Italy/LOM-UniMI-L139/2020|EPI_ISL_542135|2020-03-18:0.0,hCoV-19/Italy/LOM-UniMI-L167/2020|EPI_ISL_542161|2020-03-15:0.0,hCoV-19/Italy/LOM-UniMI-L194/2020|EPI_ISL_542184|2020-03-22:0.0,hCoV-19/Italy/LOM-UniMI-L213/2020|EPI_ISL_542200|2020-03-12:0.0,hCoV-19/Italy/LOM-UniMI-L227/2020|EPI_ISL_542214|2020-03-14:0.0,hCoV-19/Italy/LOM-UniMI-L240/2020|EPI_ISL_542219|2020-03-09:0.0,hCoV-19/Italy/LOM-UniMI-L102/2020|EPI_ISL_542100|2020-03-09:0.0):0.000000005,(((hCoV-19/Italy/LOM-UniMI-L121/2020|EPI_ISL_542117|2020-03-17:0.000033068,(hCoV-19/Italy/LOM-UniMI-L142/2020|EPI_ISL_542138|2020-03-19:0.0,hCoV-19/Italy/LOM-UniMI-L172/2020|EPI_ISL_542166|2020-03-19:0.0):0.000000005)0.928:0.000066140,hCoV-19/Italy/LOM-UniMI-L473/2020|EPI_ISL_542386|2020-03-30:0.000066139)0.960:0.000000005,(hCoV-19/Italy/LOM-UniMI-L123/2020|EPI_ISL_542119|2020-03-10:0.000066138,hCoV-19/Italy/LOM-UniMI-L214/2020|EPI_ISL_542201|2020-03-12:0.000066139)0.969:0.000000005)0.000:0.000000005)1.000:0.000000005)0.000:0.000000005)0.000:0.000000005)0.000:0.000000005)0.392:0.000000005,hCoV-19/Italy/LOM-UniMI-L207/2020|EPI_ISL_542195|2020-03-10:0.000033068)0.000:0.000000005,hCoV-19/Italy/LOM-UniMI-L223/2020|EPI_ISL_542210|2020-03-13:0.000066221)0.350:0.000000005)0.291:0.000000005,hCoV-19/Italy/LOM-UniMI-L101/2020|EPI_ISL_542099|2020-03-08:0.000000005)0.020:0.000000007)0.118:0.000052623)0.567:0.000012404,hCoV-19/Italy/VEN-IZSVe-21-26/2020|EPI_ISL_422437|2020-03-25:0.000000005)0.909:0.000000005,(hCoV-19/Italy/VEN-UniVR-82/2020|EPI_ISL_751391|2020-03-22:0.000065481,((hCoV-19/Italy/TUS-DBM-1/2020|EPI_ISL_582123|2020-03-01:0.000000005,hCoV-19/Italy/TUS-UniSI-1/2020|EPI_ISL_454733|2020-03-01:0.000000005)0.811:0.000000005,(hCoV-19/Italy/VEN-IZSVe-6-55/2020|EPI_ISL_636475|2020-03-22:0.000032882,((hCoV-19/Italy/CAM-TIGEM-628/2020|EPI_ISL_778682|2020-04-24:0.000000005,(hCoV-19/Italy/CAM-INTPas-7/2020|EPI_ISL_494761|2020:0.000000005,hCoV-19/Italy/CAM-TIGEM-589/2020|EPI_ISL_778646|2020-04-12:0.000065664)0.477:0.000000005)0.519:0.000000005,hCoV-19/Italy/CAM-INTPas-20/2020|EPI_ISL_775259|2020-04-03:0.000032850)0.862:0.000065428)0.901:0.000000005)0.636:0.000000005)0.837:0.000032656)0.864:0.000000005,((hCoV-19/Italy/CAM-IZSM-88763-ORS/2020|EPI_ISL_738129|2020-10-22:0.000093524,(hCoV-19/Italy/CAM-TIGEM-248/2020|EPI_ISL_776895|2020-10-26:0.0,hCoV-19/Italy/CAM-TIGEM-169/2020|EPI_ISL_736887|2020-10-26:0.0):0.000070422)0.937:0.000130883,(hCoV-19/Italy/APU-POLBA09/2020|EPI_ISL_826520|2020-08-26:0.000131412,(((hCoV-19/Italy/APU-IZSPB_308PT/2020|EPI_ISL_653802|2020-10-24:0.000032658,hCoV-19/Italy/APU-IZSPB_309PT/2020|EPI_ISL_653803|2020-10-24:0.000000005)0.947:0.000065259,((((((hCoV-19/Italy/APU-IZSPB_311PT/2020|EPI_ISL_653805|2020-11-03:0.000032650,(hCoV-19/Italy/APU-IZSPB-184PT/2020|EPI_ISL_722862|2020-08-28:0.000032712,hCoV-19/Italy/APU-IZSPB-189PT/2020|EPI_ISL_722866|2020-08-28:0.000098194)0.989:0.000000005)0.000:0.000000005,(hCoV-19/Italy/APU-IZSPB-177APT/2020|EPI_ISL_722851|2020-08-28:0.000000005,(hCoV-19/Italy/APU-IZSPB-178PT/2020|EPI_ISL_722859|2020-08-28:0.000000005,hCoV-19/Italy/APU-PODV-15949164/2020|EPI_ISL_788960|2020-08-29:0.000065513)0.929:0.000000005)0.727:0.000000005)0.906:0.000000005,((hCoV-19/Italy/APU-IZSPB-180PT/2020|EPI_ISL_722898|2020-08-28:0.000032632,(((hCoV-19/Italy/APU-IZSPB-185PT/2020|EPI_ISL_722863|2020-08-28:0.000032648,(hCoV-19/Italy/APU-IZSPB-181PT/2020|EPI_ISL_722860|2020-08-28:0.000000005,((hCoV-19/Italy/APU-IZSPB_198PT/2020|EPI_ISL_653763|2020-08-28:0.000032878,hCoV-19/Italy/APU-IZSPB-179APT/2020|EPI_ISL_722852|2020-08-28:0.000024402)0.605:0.000008270,((hCoV-19/Italy/APU-IZSPB_200PT/2020|EPI_ISL_653764|2020-08-28:0.000130979,hCoV-19/Italy/APU-IZSPB-182PT/2020|EPI_ISL_649785|2020-08-28:0.000065436)0.984:0.000000005,(hCoV-19/Italy/APU-IZSPB-192PT/2020|EPI_ISL_649939|2020-08-28:0.000130819,hCoV-19/Italy/APU-IZSPB-567PT/2020|EPI_ISL_876810|2020-10-24:0.000065399)0.230:0.000000005)0.956:0.000000005)0.975:0.000000005)0.988:0.000000005)0.941:0.000000005,hCoV-19/Italy/APU-IZSPB-191APT/2020|EPI_ISL_722853|2020-08-28:0.000000005)0.951:0.000000005,hCoV-19/Italy/APU-IZSPB-195PT/2020|EPI_ISL_722867|2020-08-28:0.000000005)0.752:0.000000005)0.852:0.000000005,((hCoV-19/Italy/APU-IZSPB-187PT/2020|EPI_ISL_722895|2020-08-28:0.000000005,hCoV-19/Italy/APU-IZSPB-199APT/2020|EPI_ISL_722854|2020-08-28:0.000032628)0.264:0.000000005,(hCoV-19/Italy/APU-IZSPB-190PT/2020|EPI_ISL_649938|2020-08-28:0.000392430,hCoV-19/Italy/APU-IZSPB-188PT/2020|EPI_ISL_722865|2020-08-28:0.000032628)0.908:0.000000005)1.000:0.000000005)0.709:0.000000005)0.000:0.000000005,(((hCoV-19/Italy/APU-PODV-15943560/2020|EPI_ISL_788955|2020-08-27:0.000000005,(((hCoV-19/Italy/APU-PODV-15940334/2020|EPI_ISL_788957|2020-08-25:0.000032743,hCoV-19/Italy/APU-PODV-15956923/2020|EPI_ISL_788948|2020-09-02:0.000000005)0.948:0.000000005,hCoV-19/Italy/APU-PODV-15947913/2020|EPI_ISL_788961|2020-08-28:0.000000005)0.886:0.000000005,hCoV-19/Italy/APU-PODV-15972516/2020|EPI_ISL_788969|2020-09-09:0.000000005)0.895:0.000000005)0.997:0.000000005,hCoV-19/Italy/APU-PODV-15961800/2020|EPI_ISL_788951|2020-09-03:0.000032657)0.999:0.000000005,(hCoV-19/Italy/APU-IZSPB-186PT/2020|EPI_ISL_722864|2020-08-28:0.000032636,hCoV-19/Italy/APU-IZSPB_297PT/2020|EPI_ISL_653791|2020-11-03:0.000195879)0.919:0.000000005)0.000:0.000000005)0.870:0.000000005,hCoV-19/Italy/APU-IZSPB-183PT/2020|EPI_ISL_722861|2020-08-28:0.000000005)0.048:0.000000005,(((hCoV-19/Italy/APU-IZSPB-197PT/2020|EPI_ISL_722868|2020-08-28:0.000000005,(hCoV-19/Italy/APU-IZSPB-202PT/2020|EPI_ISL_722870|2020-08-28:0.000000005,hCoV-19/Italy/APU-IZSPB-201PT/2020|EPI_ISL_722869|2020-08-28:0.000000005)0.743:0.000000005)0.935:0.000032648,((hCoV-19/Italy/BAS-IZSPB-358PT/2020|EPI_ISL_722903|2020-10-29:0.000130569,(hCoV-19/Italy/BAS-IZSPB-339PT/2020|EPI_ISL_722874|2020-10-29:0.000032639,hCoV-19/Italy/BAS-IZSPB-379PT/2020|EPI_ISL_722906|2020-10-26:0.000032652)0.943:0.000000005)0.921:0.000065298,hCoV-19/Italy/APU-PODV-15917816/2020|EPI_ISL_788943|2020-09-09:0.000098033)0.444:0.000000005)0.462:0.000000005,(hCoV-19/Italy/APU-IZSPB-196PT/2020|EPI_ISL_722900|2020-08-28:0.0,hCoV-19/Italy/APU-PODV-15940388/2020|EPI_ISL_788956|2020-08-25:0.0,hCoV-19/Italy/APU-PODV-15940386/2020|EPI_ISL_788976|2020-08-25:0.0):0.000000005)0.000:0.000000005)0.911:0.000000005)0.855:0.000032623,((hCoV-19/Italy/APU-IZSPB-172APT/2020|EPI_ISL_649191|2020-08-20:0.000000005,hCoV-19/Italy/APU-PODV-15965709/2020|EPI_ISL_788949|2020-09-06:0.000065302)0.000:0.000000005,((hCoV-19/Italy/APU-PODV-15950754/2020|EPI_ISL_788978|2020-08-30:0.000032636,((hCoV-19/Italy/CAM-TIGEM-1050/2020|EPI_ISL_837330|2020-12-28:0.000000005,hCoV-19/Italy/CAM-COTUGNO-16021/2020|EPI_ISL_860203|2020-12-28:0.000000005)0.982:0.000163654,(hCoV-19/Italy/ABR-IZSGC-TE363345/2020|EPI_ISL_833109|2020-12-23:0.000000005,((hCoV-19/Italy/ABR-IZSGC-351312/2020|EPI_ISL_806735|2020-12-18:0.000000005,(hCoV-19/Italy/ABR-IZSGC-TE363458/2020|EPI_ISL_833108|2020-12-23:0.000032645,hCoV-19/Italy/ABR-IZSGC-TE357750/2020|EPI_ISL_833079|2020-12-21:0.000000005)0.903:0.000000005)0.010:0.000000005,(hCoV-19/Italy/ABR-IZSGC-TE359776/2020|EPI_ISL_833114|2020-12-21:0.0,hCoV-19/Italy/ABR-IZSGC-351491/2020|EPI_ISL_806741|2020-12-18:0.0):0.000000005)0.198:0.000000005)0.764:0.000032623)0.769:0.000032627)0.869:0.000000005,(hCoV-19/Italy/APU-PODV-15963317/2020|EPI_ISL_788950|2020-09-04:0.000032646,hCoV-19/Italy/APU-PODV-15925058/2020|EPI_ISL_788954|2020-08-18:0.000032709)0.995:0.000000005)0.000:0.000000005)0.996:0.000000005)0.668:0.000000005)0.770:0.000037567)0.961:0.000158231)0.898:0.000000005)0.007:0.000000005,(((hCoV-19/Italy/VEN-UniVR-29/2020|EPI_ISL_751323|2020-08-11:0.000000005,hCoV-19/Italy/VEN-UniVR-33/2020|EPI_ISL_751324|2020-08-10:0.000032644)0.997:0.000326456,(hCoV-19/Italy/CAM-IZSM-119235/2020|EPI_ISL_738128|2020-08-26:0.000229924,hCoV-19/Italy/VEN-IZSVe-20RS2155-11_VI/2020|EPI_ISL_794828|2020-11-02:0.000461946)0.909:0.000098564)0.745:0.000032598,(((((hCoV-19/Italy/LAZ-INMI-37/2020|EPI_ISL_603144|2020-06-12:0.000000005,(hCoV-19/Italy/LAZ-INMI-40/2020|EPI_ISL_603147|2020-06-12:0.000000005,(((((hCoV-19/Italy/LAZ-INMI-39/2020|EPI_ISL_603146|2020-06-12:0.000000005,(((((hCoV-19/Italy/LAZ-INMI-61/2020|EPI_ISL_603168|2020-06-07:0.0,hCoV-19/Italy/LAZ-INMI-41/2020|EPI_ISL_603148|2020-06-12:0.0):0.000000005,((hCoV-19/Italy/LAZ-INMI-57/2020|EPI_ISL_603164|2020-06-04:0.000032860,(hCoV-19/Italy/LAZ-INMI-32/2020|EPI_ISL_603139|2020-06-06:0.000065722,hCoV-19/Italy/LAZ-INMI-62/2020|EPI_ISL_603169|2020-06-07:0.000032884)0.414:0.000000005)0.000:0.000000005,((hCoV-19/Italy/LAZ-INMI-47/2020|EPI_ISL_603154|2020-06-12:0.0,hCoV-19/Italy/LAZ-INMI-48/2020|EPI_ISL_603155|2020-06-12:0.0,hCoV-19/Italy/LAZ-INMI-42/2020|EPI_ISL_603149|2020-06-06:0.0):0.000000005,((hCoV-19/Italy/LAZ-INMI-60/2020|EPI_ISL_603167|2020-06-07:0.000032836,(hCoV-19/Italy/LAZ-INMI-46/2020|EPI_ISL_603153|2020-06-09:0.000032832,(hCoV-19/Italy/LAZ-INMI-67/2020|EPI_ISL_603174|2020-06-08:0.000032832,(hCoV-19/Italy/LAZ-INMI-31/2020|EPI_ISL_603138|2020-06-06:0.000032832,((((hCoV-19/Italy/LAZ-INMI-63/2020|EPI_ISL_603170|2020-06-22:0.000000005,(hCoV-19/Italy/LAZ-INMI-69/2020|EPI_ISL_603176|2020-06-06:0.000000005,(hCoV-19/Italy/LAZ-INMI-52/2020|EPI_ISL_603159|2020-06-04:0.000000005,(hCoV-19/Italy/LAZ-INMI-55/2020|EPI_ISL_603162|2020-06-04:0.000000005,(hCoV-19/Italy/LAZ-INMI-49/2020|EPI_ISL_603156|2020-06-12:0.000000005,((hCoV-19/Italy/LAZ-INMI-53/2020|EPI_ISL_603160|2020-06-04:0.0,hCoV-19/Italy/LAZ-INMI-56/2020|EPI_ISL_603163|2020-06-04:0.0):0.000000005,(hCoV-19/Italy/LAZ-INMI-38/2020|EPI_ISL_603145|2020-06-12:0.000000005,(hCoV-19/Italy/LAZ-INMI-34/2020|EPI_ISL_603141|2020-06-12:0.000000005,hCoV-19/Italy/LAZ-INMI-35/2020|EPI_ISL_603142|2020-06-17:0.000000005)0.870:0.000000005)0.416:0.000000005)0.071:0.000000005)0.318:0.000000005)0.122:0.000000005)0.000:0.000000005)0.213:0.000000005)0.877:0.000097859,(hCoV-19/Italy/LAZ-INMI-43/2020|EPI_ISL_603150|2020-06-06:0.000000005,hCoV-19/Italy/LAZ-INMI-44/2020|EPI_ISL_603151|2020-06-11:0.000000005)0.956:0.000098472)0.097:0.000000005,(hCoV-19/Italy/LAZ-INMI-65/2020|EPI_ISL_603172|2020-06-19:0.000000005,(hCoV-19/Italy/LAZ-INMI-64/2020|EPI_ISL_603171|2020-06-10:0.000000005,hCoV-19/Italy/LAZ-INMI-45/2020|EPI_ISL_603152|2020-06-13:0.000000005)0.987:0.000000005)0.955:0.000098450)0.121:0.000000005,hCoV-19/Italy/LAZ-INMI-33/2020|EPI_ISL_603140|2020-06-15:0.000032832)0.324:0.000000005)0.006:0.000000005)0.379:0.000000005)0.000:0.000000005)0.001:0.000000005,hCoV-19/Italy/LAZ-INMI-58/2020|EPI_ISL_603165|2020-06-04:0.000032854)0.000:0.000000005)0.000:0.000000005)0.005:0.000000005)0.114:0.000000005,(hCoV-19/Italy/LAZ-INMI-51/2020|EPI_ISL_603158|2020-06-03:0.0,hCoV-19/Italy/LAZ-INMI-54/2020|EPI_ISL_603161|2020-06-04:0.0):0.000000005)0.000:0.000000005,hCoV-19/Italy/LAZ-INMI-66/2020|EPI_ISL_603173|2020-06-10:0.000000005)0.000:0.000000005,hCoV-19/Italy/LAZ-INMI-50/2020|EPI_ISL_603157|2020-06-02:0.000000005)0.000:0.000000005)0.000:0.000000005,hCoV-19/Italy/LAZ-INMI-30/2020|EPI_ISL_603137|2020-06-06:0.000032834)0.416:0.000000005,hCoV-19/Italy/LAZ-INMI-68/2020|EPI_ISL_603175|2020-06-08:0.000032818)0.000:0.000000005,hCoV-19/Italy/LAZ-INMI-59/2020|EPI_ISL_603166|2020-06-05:0.000065644)0.412:0.000000005,hCoV-19/Italy/LAZ-INMI-36/2020|EPI_ISL_603143|2020-06-12:0.000000005)0.416:0.000000005)0.212:0.000000005)0.945:0.000000005,(hCoV-19/Italy/CAM-TIGEM-1032/2020|EPI_ISL_837274|2020-09-03:0.000032726,(hCoV-19/Italy/CAM-TIGEM-1033/2020|EPI_ISL_837275|2020-09-03:0.0,hCoV-19/Italy/CAM-TIGEM-1015/2020|EPI_ISL_837276|2020-09-03:0.0):0.000000005)0.962:0.000098186)0.817:0.000032633,((hCoV-19/Italy/APU-IZSPB-158PT/2020|EPI_ISL_722872|2020-07-18:0.000065284,(hCoV-19/Italy/APU-IZSPB-156APT/2020|EPI_ISL_722857|2020-07-18:0.000000005,(hCoV-19/Italy/APU-IZSPB-153APT/2020|EPI_ISL_722856|2020-07-18:0.000000005,hCoV-19/Italy/APU-IZSPB-159APT/2020|EPI_ISL_722858|2020-07-18:0.000065576)1.000:0.000000005)0.929:0.000000005)0.858:0.000032646,(hCoV-19/Italy/APU-IZSPB-151APT/2020|EPI_ISL_722897|2020-07-28:0.000130580,(hCoV-19/Italy/ABR-IZSGC-TE366113/2020|EPI_ISL_833105|2020-12-24:0.000000005,hCoV-19/Italy/ABR-IZSGC-TE366112/2020|EPI_ISL_833106|2020-12-24:0.000000005)0.997:0.000228579)0.135:0.000000005)0.920:0.000065268)0.917:0.000000005,((hCoV-19/Italy/LOM-UniMI-L83/2020|EPI_ISL_542427|2020-03-11:0.000066138,hCoV-19/Italy/CAM-ISS-780/2020|EPI_ISL_856892|2020-02-29:0.000000005)1.000:0.000000005,(hCoV-19/Italy/ABR-IZSGC-TE92552/2020|EPI_ISL_529011|2020-07-07:0.000065341,(hCoV-19/Italy/ABR-IZSGC-TE92551/2020|EPI_ISL_529010|2020-07-07:0.000032743,hCoV-19/Italy/ABR-IZSGC-TE93935/2020|EPI_ISL_529012|2020-07-09:0.000015282)0.514:0.000017410)0.980:0.000163259)0.997:0.000000005)0.886:0.000000005,(hCoV-19/Italy/APU-IZSPB-142APT/2020|EPI_ISL_722896|2020-06-24:0.000228657,(hCoV-19/Italy/CAM-TIGEM-300/2020|EPI_ISL_776978|2020-09-07:0.0,hCoV-19/Italy/CAM-TIGEM-352/2020|EPI_ISL_776983|2020-09-10:0.0):0.000196423)0.751:0.000032596)0.861:0.000032648)0.912:0.000000005)0.000:0.000000005,(((hCoV-19/Italy/BAS-UniMI-2956/2020|EPI_ISL_525573|2020-03-27:0.000000005,(hCoV-19/Italy/BAS-ISS-5042/2020|EPI_ISL_856888|2020-03-21:0.000033000,hCoV-19/Italy/APU-UniMI-368/2020|EPI_ISL_525557|2020-03-17:0.000000005)0.999:0.000000005)0.921:0.000032825,((hCoV-19/Italy/ABR-IZSGC-TE9047/2020|EPI_ISL_529009|2020-04-01:0.000000005,((hCoV-19/Italy/ABR-IZSGC-TE18513/2020|EPI_ISL_529018|2020-04-17:0.000033030,((hCoV-19/Italy/SAR-AMC-11-4608/2020|EPI_ISL_856882|2020-03-23:0.000066002,hCoV-19/Italy/SAR-AMC-12-4618/2020|EPI_ISL_856883|2020-03-23:0.000000005)0.939:0.000066002,((((hCoV-19/Italy/APU-IZSPB_499PT/2021|EPI_ISL_1000969|2021-01-02:0.000230330,((hCoV-19/Italy/APU-IZSPB_408PT/2020|EPI_ISL_794750|2020-12-22:0.000000005,(hCoV-19/Italy/APU-IZSPB_405PT/2020|EPI_ISL_794747|2020-12-23:0.000000005,hCoV-19/Italy/APU-IZSPB_492PT/2020|EPI_ISL_918408|2020-12-27:0.000032897)1.000:0.000000005)0.931:0.000065636,(hCoV-19/Italy/ABR-CAST-CL106/2020|EPI_ISL_755574|2020-12-27:0.000328463,hCoV-19/Italy/APU-IZSPB-399PT/2020|EPI_ISL_745193|2020-12-21:0.000098474)0.021:0.000000005)0.178:0.000000005)0.833:0.000046931,((hCoV-19/Italy/APU-IZSPB-400PT/2020|EPI_ISL_745192|2020-12-21:0.000195081,hCoV-19/Italy/APU-IZSPB_406PT/2020|EPI_ISL_794748|2020-12-24:0.000098486)0.792:0.000197298,(hCoV-19/Italy/APU-IZSPB_409PT/2020|EPI_ISL_794751|2020-12-23:0.000032818,hCoV-19/Italy/APU-IZSPB_493PT/2020|EPI_ISL_918409|2020-12-29:0.000000005)0.900:0.000065638)0.893:0.000000005)1.000:0.000971273,((hCoV-19/Italy/ABR-IZSGC-TE13491/2020|EPI_ISL_435148|2020-04-08:0.000000005,hCoV-19/Italy/ABR-IZSGC-TE13484/2020|EPI_ISL_435151|2020-04-08:0.000052754)0.904:0.000052754,(hCoV-19/Italy/ABR-IZSGC-TE13858/2020|EPI_ISL_435152|2020-04-09:0.000000005,(hCoV-19/Italy/ABR-IZSGC-TE10007/2020|EPI_ISL_528991|2020-04-02:0.000032816,(hCoV-19/Italy/ABR-IZSGC-TE10151/2020|EPI_ISL_529016|2020-04-02:0.000000005,hCoV-19/Italy/ABR-IZSGC-TE12774/2020|EPI_ISL_435150|2020-04-08:0.000114314)0.432:0.000000005)0.794:0.000114113)0.575:0.000000005)0.769:0.000035886)0.345:0.000042424,hCoV-19/Italy/ABR-IZSGC-TE26643/2020|EPI_ISL_436729|2020-04-27:0.000074835)0.603:0.000002031)0.000:0.000000005)0.125:0.000001267,(hCoV-19/Italy/TUS-AMC-16-5342/2020|EPI_ISL_856885|2020-03-27:0.000000005,hCoV-19/Italy/FVG-AMC-15-5339/2020|EPI_ISL_856872|2020-03-27:0.000033000)0.995:0.000198028)0.603:0.000026929)0.200:0.000000005,(hCoV-19/Italy/ABR-IZSGC-TE10002/2020|EPI_ISL_528990|2020-04-01:0.000032878,(((hCoV-19/Italy/ABR-IZSGC-TE14297/2020|EPI_ISL_435153|2020-04-09:0.000033011,hCoV-19/Italy/ABR-IZSGC-TE85604/2020|EPI_ISL_849653|2020-06-22:0.000184044)0.562:0.000000005,hCoV-19/Italy/ABR-IZSGC-TE6644/2020|EPI_ISL_435145|2020-03-24:0.000065583)0.535:0.000000005,hCoV-19/Italy/ABR-IZSGC-TE13457/2020|EPI_ISL_435149|2020-04-08:0.000132095)0.990:0.000032335)0.152:0.000013471)0.468:0.000000005)0.998:0.000000005,((hCoV-19/Italy/UMB-ISS-3867/2020|EPI_ISL_856906|2020-03-06:0.000000005,((hCoV-19/Italy/FVG-ICGEB-S211/2020|EPI_ISL_498559|2020-07-01:0.000097915,(hCoV-19/Italy/FVG-ICGEB-S212/2020|EPI_ISL_498560|2020-07-02:0.000032636,hCoV-19/Italy/FVG-ICGEB-S214/2020|EPI_ISL_498561|2020-07-01:0.000032653)0.287:0.000000005)0.997:0.000293689,(hCoV-19/Italy/CAM-TIGEM-263/2020|EPI_ISL_776924|2020-10-26:0.000327379,(hCoV-19/Italy/VEN-UniVR-21/2020|EPI_ISL_751342|2020-08-07:0.000000005,(hCoV-19/Italy/VEN-UniVR-18/2020|EPI_ISL_751339|2020-08-04:0.000000005,hCoV-19/Italy/VEN-UniVR-41/2020|EPI_ISL_751353|2020-03-10:0.000032712)0.901:0.000000005)0.959:0.000130518)0.880:0.000065303)0.888:0.000065265)0.830:0.000032637,(hCoV-19/Italy/LOM-UniMI-L184/2020|EPI_ISL_542175|2020-03-14:0.000033068,(hCoV-19/Italy/LOM-UniMI-L77/2020|EPI_ISL_542422|2020-03-06:0.0,hCoV-19/Italy/LOM-UniMI-L133/2020|EPI_ISL_542129|2020-03-18:0.0):0.000000005)1.000:0.000000005)0.837:0.000032654)0.997:0.000000005)0.998:0.000000005)0.000:0.000000005,((((((hCoV-19/Italy/CAM-TIGEM-903/2020|EPI_ISL_833551|2020-05-01:0.000000005,(hCoV-19/Italy/VEN-UniVR-79/2020|EPI_ISL_751388|2020-03-21:0.000000005,(((((hCoV-19/Italy/LAZ-INMI-27/2020|EPI_ISL_590695|2020-07-07:0.000131338,(hCoV-19/Italy/SAR-ASSL-08/2020|EPI_ISL_614889|2020-04-28:0.000000005,hCoV-19/Italy/SAR-ASSL-10/2020|EPI_ISL_637108|2020-03-29:0.000000005)0.464:0.000101778)0.249:0.000028972,(hCoV-19/Italy/APU-POLBA06/2020|EPI_ISL_767043|2020-03-21:0.000032835,((hCoV-19/Italy/TUS-UOS-4/2020|EPI_ISL_591332|2020-03-23:0.0,hCoV-19/Italy/TUS-DBM-4/2020|EPI_ISL_583959|2020-03-23:0.0):0.000032828,(hCoV-19/Italy/SAR-ASSL-05/2020|EPI_ISL_614398|2020-04-03:0.000065568,(hCoV-19/Italy/LOM-INMI-BG-7158/2020|EPI_ISL_460081|2020-02-24:0.000000005,((((hCoV-19/Italy/VEN-IZSVe-55-111/2020|EPI_ISL_522861|2020-04-08:0.000132004,hCoV-19/Italy/LOM-UniMI-L141/2020|EPI_ISL_542137|2020-03-19:0.000000005)0.854:0.000032916,(hCoV-19/Italy/ABR-IZSGC-TE4959/2020|EPI_ISL_418259|2020-03-14:0.000065896,hCoV-19/Italy/ABR-IZSGC-TE5674/2020|EPI_ISL_429228|2020-03-20:0.000031218)0.193:0.000000142)0.000:0.000000005,((hCoV-19/Italy/LOM-UniMI-L461/2020|EPI_ISL_542377|2020-03-25:0.000099214,hCoV-19/Italy/LOM-UniMI-L399/2020|EPI_ISL_542321|2020-03-06:0.000033039)0.780:0.000033038,(hCoV-19/Italy/LOM-UniMI-L435/2020|EPI_ISL_542354|2020-03-20:0.000000005,hCoV-19/Italy/LOM-UniMI-L475/2020|EPI_ISL_542388|2020-03-30:0.000099215)1.000:0.000000005)0.874:0.000033038)0.000:0.000000421,(hCoV-19/Italy/LAZ-INMI19/2020|EPI_ISL_493331|2020-05-07:0.000032777,(hCoV-19/Italy/LAZ-INMI-73/2020|EPI_ISL_603180|2020-05-17:0.000032832,(hCoV-19/Italy/LAZ-INMI-78/2020|EPI_ISL_603185|2020-05-22:0.000000005,(((hCoV-19/Italy/LAZ-INMI-80/2020|EPI_ISL_603187|2020-05-15:0.000000005,(hCoV-19/Italy/LAZ-INMI-75/2020|EPI_ISL_603182|2020-05-23:0.000032836,hCoV-19/Italy/LAZ-INMI-70/2020|EPI_ISL_603177|2020-05-20:0.000032836)0.860:0.000000005)0.000:0.000000005,((hCoV-19/Italy/LAZ-INMI18/2020|EPI_ISL_493330|2020-05-10:0.000000005,hCoV-19/Italy/LAZ-INMI-77/2020|EPI_ISL_603184|2020-05-23:0.000000005)1.000:0.000000005,(hCoV-19/Italy/LAZ-INMI-71/2020|EPI_ISL_603178|2020-05-16:0.000000005,hCoV-19/Italy/LAZ-INMI-72/2020|EPI_ISL_603179|2020-05-17:0.000032836)0.990:0.000000005)0.000:0.000000005)0.923:0.000000005,(hCoV-19/Italy/LAZ-INMI-76/2020|EPI_ISL_603183|2020-05-24:0.000000005,(hCoV-19/Italy/LAZ-INMI-74/2020|EPI_ISL_603181|2020-05-23:0.000032836,hCoV-19/Italy/LAZ-INMI-79/2020|EPI_ISL_603186|2020-05-19:0.000000005)0.769:0.000000005)0.923:0.000032832)0.348:0.000000005)0.897:0.000000005)0.881:0.000065667)0.767:0.000032778)0.000:0.000000012)0.000:0.000000008)0.000:0.000000413)0.000:0.000000005)0.000:0.000000073)0.152:0.000000064,hCoV-19/Italy/VEN-UniVR-140/2020|EPI_ISL_751437|2020-04-04:0.000032735)0.000:0.000000250,hCoV-19/Italy/LOM-UniMI17/2020|EPI_ISL_780413|2020-03-04:0.000032723)0.015:0.000000042,(hCoV-19/Italy/VEN-UniVR-37/2020|EPI_ISL_751349|2020-03-07:0.0,hCoV-19/Italy/VEN-UniVR-80/2020|EPI_ISL_751389|2020-03-22:0.0):0.000000005)0.188:0.000000005)0.215:0.000000005)1.000:0.000000005,hCoV-19/Italy/FVG-ICGEB-S217/2020|EPI_ISL_498562|2020-07-07:0.000261273)0.923:0.000000005,((((hCoV-19/Italy/APU-IZSPB_319PT/2020|EPI_ISL_653813|2020-04-11:0.000032652,(hCoV-19/Italy/APU-IZSPB-150PT/2020|EPI_ISL_722899|2020:0.000163451,hCoV-19/Italy/LOM-UniMI-L282/2020|EPI_ISL_542246|2020-02-28:0.000000005)0.836:0.000032662)0.962:0.000000005,(hCoV-19/Italy/APU-IZSPB_323PT/2020|EPI_ISL_653816|2020-04-11:0.000032662,hCoV-19/Italy/APU-IZSPB_325PT/2020|EPI_ISL_653818|2020-04-11:0.000065283)0.909:0.000000005)0.709:0.000000005,((((hCoV-19/Italy/APU-PODV-15709786/2020|EPI_ISL_788944|2020-04-18:0.000032650,((hCoV-19/Italy/APU-IZSPB_321PT/2020|EPI_ISL_653814|2020-04-11:0.000032619,(hCoV-19/Italy/APU-IZSPB_266PT/2020|EPI_ISL_653785|2020-09-29:0.000360292,(hCoV-19/Italy/APU-PODV-15961609/2020|EPI_ISL_788952|2020-09-03:0.000000005,((hCoV-19/Italy/BAS-IZSPB_298PT/2020|EPI_ISL_653792|2020-11-03:0.000032631,(hCoV-19/Italy/APU-IZSPB_300PT/2020|EPI_ISL_653794|2020-11-03:0.000000005,hCoV-19/Italy/APU-IZSPB_328PT/2020|EPI_ISL_653821|2020-10-27:0.000032708)0.917:0.000000005)0.951:0.000097902,hCoV-19/Italy/APU-IZSPB_265PT/2020|EPI_ISL_653784|2020-09-22:0.000000005)0.867:0.000000005)0.966:0.000000005)0.955:0.000130562)0.994:0.000261301,(hCoV-19/Italy/APU-IZSPB_169APT/2020|EPI_ISL_794745|2020-03-31:0.000032688,(hCoV-19/Italy/APU-UniMI-703/2020|EPI_ISL_468914|2020-03-18:0.000000005,hCoV-19/Italy/APU-UniMI-809/2020|EPI_ISL_469020|2020-03-19:0.000000005)1.000:0.000000005)0.833:0.000032629)0.063:0.000000005)0.548:0.000000005,(((((((((hCoV-19/Italy/LOM-UniMI-L453/2020|EPI_ISL_542371|2020-03-21:0.0,hCoV-19/Italy/LOM-UniMI-L470/2020|EPI_ISL_542383|2020-03-23:0.0,hCoV-19/Italy/LOM-UniMI-L471/2020|EPI_ISL_542384|2020-03-28:0.0):0.000000005,hCoV-19/Italy/LOM-UniMI-L480/2020|EPI_ISL_542392|2020-03-31:0.000033068)0.915:0.000066137,(hCoV-19/Italy/APU-UniMI-857/2020|EPI_ISL_469023|2020-03-20:0.000066831,hCoV-19/Italy/LOM-UniMI-L129/2020|EPI_ISL_542125|2020-02-28:0.000033063)0.623:0.000000005)1.000:0.000000005,(hCoV-19/Italy/CAM-TIGEM-305/2020|EPI_ISL_776968|2020-09-01:0.000130926,hCoV-19/Italy/CAM-TIGEM-344/2020|EPI_ISL_776969|2020-09-02:0.000032723)0.931:0.000098192)1.000:0.000000005,((hCoV-19/Italy/VALL-ISS-4862/2020|EPI_ISL_856907|2020-03-15:0.000033000,hCoV-19/Italy/CAM-TIGEM-901/2020|EPI_ISL_833550|2020-05-01:0.000000005)0.758:0.000000005,(hCoV-19/Italy/VEN-IZSVe-60-40/2020|EPI_ISL_522865|2020-04-08:0.000065995,hCoV-19/Italy/CAM-TIGEM-558/2020|EPI_ISL_778735|2020-04-20:0.000032893)0.799:0.000032726)0.743:0.000000005)0.984:0.000000005,hCoV-19/Italy/APU-IZSPB-74PT/2020|EPI_ISL_876813|2020-04-11:0.000294639)0.153:0.000000005,(hCoV-19/Italy/APU-PODV-15726195/2020|EPI_ISL_788946|2020-04-30:0.000032653,(hCoV-19/Italy/APU-PODV-15713145/2020|EPI_ISL_788947|2020-04-21:0.000032663,(hCoV-19/Italy/APU-IZSPB-60PT/2020|EPI_ISL_876812|2020-04-21:0.000261829,(hCoV-19/Italy/APU-PODV-15732017/2020|EPI_ISL_788967|2020-05-06:0.000033519,hCoV-19/Italy/APU-IZSPB-59PT/2020|EPI_ISL_876811|2020-04-21:0.000130989)0.936:0.000000005)0.993:0.000000005)0.801:0.000032651)0.831:0.000032643)0.000:0.000000005,hCoV-19/Italy/ABR-IZSGC-TE4953/2020|EPI_ISL_418258|2020-03-14:0.000000005)0.989:0.000000005,(((hCoV-19/Italy/VEN-UniVR-91/2020|EPI_ISL_751399|2020-03-24:0.000065384,(hCoV-19/Italy/VEN-UniVR-19/2020|EPI_ISL_751340|2020-08-21:0.000032619,hCoV-19/Italy/VEN-IZSVe-20RS2161-20_VR/2020|EPI_ISL_747470|2020-11-14:0.000131927)1.000:0.000424552)0.478:0.000000005,hCoV-19/Italy/APU-IZSPB-98APT/2020|EPI_ISL_649189|2020-04-10:0.000032663)0.940:0.000000005,(hCoV-19/Italy/LOM-UniMI-ICCS1/2020|EPI_ISL_584048|2020-03-21:0.0,hCoV-19/Italy/LOM-UniMI-ICCS2/2020|EPI_ISL_584049|2020-03-24:0.0):0.000032623)0.135:0.000000005)0.000:0.000000005)0.000:0.000000005,((hCoV-19/Italy/VEN-UniVR-10/2020|EPI_ISL_751334|2020-04-17:0.000000005,hCoV-19/Italy/VEN-IZSVe-51635/2020|EPI_ISL_522859|2020-05-01:0.000000005)0.853:0.000032648,(hCoV-19/Italy/ABR-IZSGC-TE5545/2020|EPI_ISL_436721|2020-03-20:0.000000005,hCoV-19/Italy/ABR-IZSGC-TE5547/2020|EPI_ISL_436722|2020-03-20:0.000000005)0.855:0.000032650)0.886:0.000000005)0.921:0.000000005,(hCoV-19/Italy/MOL-AMVRC-2389/2020|EPI_ISL_457728|2020-03-04:0.0,hCoV-19/Italy/AVA-AMVRC-4870/2020|EPI_ISL_457732|2020-03-14:0.0,hCoV-19/Italy/BAS-UniMI-5062/2020|EPI_ISL_457736|2020-03-24:0.0):0.000000005)0.000:0.000000005)0.000:0.000000005,(((hCoV-19/Italy/APU-IZSPB_322PT/2020|EPI_ISL_653815|2020-04-11:0.000032640,hCoV-19/Italy/ABR-IZSGC-TE5553/2020|EPI_ISL_429227|2020-03-17:0.000032645)0.932:0.000000005,(hCoV-19/Italy/LOM-UniMI-L146/2020|EPI_ISL_542141|2020-03-19:0.000033067,(hCoV-19/Italy/VEN-UniVR-16/2020|EPI_ISL_751337|2020-08-12:0.000000005,hCoV-19/Italy/VEN-UniVR-27/2020|EPI_ISL_751345|2020-08-28:0.000000005)0.974:0.000130598)0.883:0.000065301)0.937:0.000000005,hCoV-19/Italy/ABR-IZSGC-TE4880/2020|EPI_ISL_418256|2020-03-14:0.000000005)0.004:0.000000005)0.516:0.000000005)0.000:0.000000005,(((hCoV-19/Italy/VEN-UniVR-36/2020|EPI_ISL_751348|2020-03-07:0.000032757,((hCoV-19/Italy/LOM-UniMI-L425/2020|EPI_ISL_542344|2020-03-10:0.000033068,((hCoV-19/Italy/LOM-INMI-BG-11639/2020|EPI_ISL_460080|2020-02-28:0.000000005,hCoV-19/Italy/LOM-UniMI-L280/2020|EPI_ISL_542244|2020-02-28:0.000000005)0.910:0.000032811,((((((((hCoV-19/Italy/CAM-TIGEM-601/2020|EPI_ISL_778649|2020-04-03:0.0,hCoV-19/Italy/CAM-TIGEM-654/2020|EPI_ISL_778651|2020-03-29:0.0,hCoV-19/Italy/CAM-TIGEM-564/2020|EPI_ISL_778696|2020-04-03:0.0,hCoV-19/Italy/CAM-TIGEM-572/2020|EPI_ISL_778702|2020-04-03:0.0):0.000000005,((hCoV-19/Italy/CAM-TIGEM-600/2020|EPI_ISL_778648|2020-04-03:0.000000005,hCoV-19/Italy/CAM-TIGEM-570/2020|EPI_ISL_778700|2020-04-03:0.000000005)0.851:0.000032726,hCoV-19/Italy/CAM-TIGEM-568/2020|EPI_ISL_778699|2020-04-03:0.000098309)0.911:0.000000005)0.880:0.000000005,hCoV-19/Italy/CAM-TIGEM-571/2020|EPI_ISL_778701|2020-04-03:0.000032726)0.866:0.000032726,((((hCoV-19/Italy/LOM-INMI-9491/2020|EPI_ISL_460089|2020-02-26:0.000000005,(hCoV-19/Italy/VEN-UniVR-78/2020|EPI_ISL_751387|2020-03-21:0.000000005,((hCoV-19/Italy/VEN-UniVR-104/2020|EPI_ISL_751409|2020-03-26:0.000000005,hCoV-19/Italy/VEN-UniVR-108/2020|EPI_ISL_751412|2020-03-27:0.000000005)0.817:0.000032690,(hCoV-19/Italy/VEN-UniVR-1/2020|EPI_ISL_492980|2020-03-18:0.000000005,(hCoV-19/Italy/VEN-UniVR-122/2020|EPI_ISL_751422|2020-03-30:0.000000005,hCoV-19/Italy/VEN-UniVR-139/2020|EPI_ISL_751436|2020-04-04:0.000000005)0.845:0.000049029)0.470:0.000047840)0.619:0.000000788)0.000:0.000000258)0.077:0.000000009,hCoV-19/Italy/CAM-TIGEM-235/2020|EPI_ISL_776913|2020-10-26:0.000163663)0.000:0.000000005,hCoV-19/Italy/CAM-TIGEM-982/2020|EPI_ISL_837287|2020-09-15:0.000360083)0.466:0.000000005,hCoV-19/Italy/CAM-TIGEM-562/2020|EPI_ISL_778736|2020-04-29:0.000032726)0.000:0.000000005)0.395:0.000000005,hCoV-19/Italy/VEN-UniVR-151/2020|EPI_ISL_751322|2020-04-13:0.000130903)0.182:0.000000005,hCoV-19/Italy/LOM-ASST-7/2020|EPI_ISL_486663|2020-03-06:0.000000005)0.438:0.000000005,hCoV-19/Italy/VEN-UniVR-99/2020|EPI_ISL_751405|2020-03-25:0.000065481)0.282:0.000000005,hCoV-19/Italy/LOM-UniMI-L314/2020|EPI_ISL_542266|2020-03-01:0.000066223)0.277:0.000000005)0.000:0.000000005)0.327:0.000000005,(hCoV-19/Italy/LOM-UniMI-L176/2020|EPI_ISL_542170|2020-03-21:0.0,hCoV-19/Italy/LOM-UniMI-L178/2020|EPI_ISL_542172|2020-03-21:0.0):0.000066138)0.290:0.000000005)0.670:0.000000005,hCoV-19/Italy/VEN-UniVR-103/2020|EPI_ISL_751408|2020-03-26:0.000098258)0.725:0.000000005,((hCoV-19/Italy/VEN-UniVR-8/2020|EPI_ISL_492987|2020-03-05:0.000000005,hCoV-19/Italy/LOM-UniMI-L152/2020|EPI_ISL_542147|2020-03-16:0.000099212)0.488:0.000000081,hCoV-19/Italy/LOM-IZSGC-TE35441/2020|EPI_ISL_528942|2020-05-08:0.000033195)0.332:0.000065271)0.925:0.000000005)0.163:0.000000005,((hCoV-19/Italy/APU-IZSPB_324PT/2020|EPI_ISL_653817|2020-04-11:0.000000005,(hCoV-19/Italy/APU-UniMI-5410/2020|EPI_ISL_525561|2020-04-11:0.000065276,hCoV-19/Italy/APU-IZSPB-67PT/2020|EPI_ISL_876739|2020-04-11:0.001319876)0.263:0.000000005)0.915:0.000032644,(hCoV-19/Italy/SIC-AMVRC-4411/2020|EPI_ISL_457721|2020-03-12:0.000000005,(hCoV-19/Italy/APU-UniMI-102/2020|EPI_ISL_525553|2020-03-16:0.000000005,((hCoV-19/Italy/LOM-UniMI-L103/2020|EPI_ISL_542101|2020-03-09:0.000099357,(hCoV-19/Italy/ABR-IZSGC-TE6218/2020|EPI_ISL_528928|2020-03-23:0.000000005,(((hCoV-19/Italy/LOM-ISS-3337/2020|EPI_ISL_855554|2020-03-07:0.000000005,(hCoV-19/Italy/LOM-UniMI-L81/2020|EPI_ISL_542426|2020-03-08:0.000000005,(hCoV-19/Italy/LOM-UniMI-L100/2020|EPI_ISL_542098|2020-03-08:0.000000005,(hCoV-19/Italy/LOM-UniMI-L97/2020|EPI_ISL_542441|2020-03-09:0.0,hCoV-19/Italy/LOM-UniMI-L166/2020|EPI_ISL_542160|2020-03-20:0.0):0.000033069)0.895:0.000000005)1.000:0.000000005)0.913:0.000032736,((hCoV-19/Italy/APU-UniMI-5439/2020|EPI_ISL_525569|2020-04-11:0.000000005,(hCoV-19/Italy/APU-PODV-15716050/2020|EPI_ISL_788945|2020-04-22:0.000032723,(hCoV-19/Italy/APU-UniMI-5409/2020|EPI_ISL_525560|2020-04-11:0.000065519,(hCoV-19/Italy/APU-UniMI-6/2020|EPI_ISL_525570|2020-03-16:0.000130658,hCoV-19/Italy/APU-UniMI-4663/2020|EPI_ISL_527380|2020-04-10:0.000098138)0.082:0.000000005)0.000:0.000000005)0.490:0.000000005)0.000:0.000000005,hCoV-19/Italy/APU-PODV-15723523/2020|EPI_ISL_788965|2020-04-28:0.000065451)0.218:0.000000005)0.059:0.000000005,hCoV-19/Italy/ABR-IZSGC-TE14162/2020|EPI_ISL_435154|2020-04-09:0.000032755)0.000:0.000000005)0.000:0.000000005)0.000:0.000000005,hCoV-19/Italy/SAR-ATS-AMC1-4634/2020|EPI_ISL_457825|2020-03-25:0.000000005)0.000:0.000000005)0.442:0.000000005)0.967:0.000000005)0.934:0.000000005)0.000:0.000000005,((((hCoV-19/Italy/APU-IZSPB_451PT/2020|EPI_ISL_794778|2020-12-17:0.000000005,hCoV-19/Italy/APU-IZSPB_487PT/2020|EPI_ISL_794814|2020-12-17:0.000000005)1.000:0.000424538,(hCoV-19/Italy/ABR-IZSGC-353326/2020|EPI_ISL_806746|2020-12-18:0.000163332,hCoV-19/Italy/APU-IZSPB_306PT/2020|EPI_ISL_653800|2020-11-03:0.000032744)0.914:0.000097972)0.917:0.000097952,(hCoV-19/Italy/VEN-UniVR-98/2020|EPI_ISL_751404|2020-03-25:0.000000005,hCoV-19/Italy/VEN-UniVR-56/2020|EPI_ISL_751366|2020-03-13:0.000032740)1.000:0.000000005)0.854:0.000032637,(hCoV-19/Italy/APU-IZSPB-147APT/2020|EPI_ISL_722855|2020-07-20:0.000163590,((((((((hCoV-19/Italy/APU-IZSPB_291PT/2020|EPI_ISL_653782|2020-10-30:0.000098070,(((hCoV-19/Italy/CAM-TIGEM-149/2020|EPI_ISL_736873|2020-10-26:0.000032726,(hCoV-19/Italy/CAM-TIGEM-151/2020|EPI_ISL_736875|2020-10-26:0.0,hCoV-19/Italy/CAM-TIGEM-161/2020|EPI_ISL_736882|2020-10-26:0.0):0.000000005)0.953:0.000098183,(hCoV-19/Italy/CAM-TIGEM-984/2020|EPI_ISL_837298|2020-09-15:0.0,hCoV-19/Italy/CAM-TIGEM-200/2020|EPI_ISL_776881|2020-10-26:0.0,hCoV-19/Italy/CAM-TIGEM-163/2020|EPI_ISL_736884|2020-10-26:0.0,hCoV-19/Italy/CAM-TIGEM-147/2020|EPI_ISL_736871|2020-10-26:0.0,hCoV-19/Italy/CAM-TIGEM-159/2020|EPI_ISL_736880|2020-10-26:0.0):0.000032726)0.892:0.000000005,((hCoV-19/Italy/CAM-TIGEM-1027/2020|EPI_ISL_837279|2020-09-06:0.000130918,(hCoV-19/Italy/CAM-TIGEM-80/2020|EPI_ISL_736837|2020-10-26:0.0,hCoV-19/Italy/CAM-TIGEM-243/2020|EPI_ISL_776912|2020-10-26:0.0):0.000065456)0.574:0.000000005,hCoV-19/Italy/CAM-TIGEM-133/2020|EPI_ISL_736863|2020-10-26:0.000065883)0.564:0.000000005)1.000:0.000000005)0.859:0.000032689,((((hCoV-19/Italy/CAM-TIGEM-122/2020|EPI_ISL_736856|2020-10-26:0.000032726,((hCoV-19/Italy/CAM-TIGEM-26/2020|EPI_ISL_736805|2020-10-26:0.0,hCoV-19/Italy/CAM-TIGEM-197/2020|EPI_ISL_776910|2020-10-26:0.0):0.000000005,(hCoV-19/Italy/CAM-TIGEM-148/2020|EPI_ISL_736872|2020-10-26:0.000032726,(hCoV-19/Italy/CAM-TIGEM-39/2020|EPI_ISL_736815|2020-10-26:0.000032726,(hCoV-19/Italy/CAM-TIGEM-49/2020|EPI_ISL_736821|2020-10-26:0.000000005,hCoV-19/Italy/CAM-TIGEM-54/2020|EPI_ISL_736824|2020-10-26:0.000032726)0.178:0.000000005)0.844:0.000032726)0.910:0.000000005)0.896:0.000000005)0.843:0.000032726,(hCoV-19/Italy/CAM-TIGEM-1297/2020|EPI_ISL_837473|2020-12-24:0.000032726,(hCoV-19/Italy/CAM-TIGEM-1176/2020|EPI_ISL_837467|2020-11-25:0.000000005,hCoV-19/Italy/CAM-TIGEM-1177/2020|EPI_ISL_837468|2020-11-25:0.000000005)0.931:0.000098185)0.800:0.000032726)0.893:0.000000005,(((hCoV-19/Italy/CAM-TIGEM-1044/2020|EPI_ISL_837314|2020-09-16:0.0,hCoV-19/Italy/CAM-TIGEM-1048/2020|EPI_ISL_837317|2020-09-16:0.0):0.000000005,hCoV-19/Italy/CAM-COTUGNO-54453/2020|EPI_ISL_856682|2020-09-16:0.000000005)0.929:0.000032726,(((hCoV-19/Italy/CAM-TIGEM-317/2020|EPI_ISL_776977|2020-09-04:0.000000005,(hCoV-19/Italy/CAM-TIGEM-132/2020|EPI_ISL_736862|2020-10-26:0.000032726,hCoV-19/Italy/VEN-IZSVe-20RS2293-5_VI/2020|EPI_ISL_766577|2020-12-21:0.000164900)0.917:0.000000005)0.000:0.000000005,((hCoV-19/Italy/CAM-TIGEM-969/2020|EPI_ISL_837292|2020-09-15:0.000098184,(((hCoV-19/Italy/CAM-TIGEM-1022/2020|EPI_ISL_837277|2020-09-04:0.000000005,hCoV-19/Italy/CAM-TIGEM-977/2020|EPI_ISL_837286|2020-09-15:0.000065452)0.937:0.000000005,((hCoV-19/Italy/CAM-TIGEM-270/2020|EPI_ISL_776949|2020-10-26:0.000130925,hCoV-19/Italy/CAM-TIGEM-1266/2020|EPI_ISL_837488|2020-11-29:0.000098391)0.747:0.000032723,(hCoV-19/Italy/CAM-TIGEM-1031/2020|EPI_ISL_837272|2020-09-02:0.000000005,(hCoV-19/Italy/CAM-TIGEM-37/2020|EPI_ISL_736813|2020-10-26:0.000032726,hCoV-19/Italy/CAM-TIGEM-38/2020|EPI_ISL_736814|2020-10-26:0.000000005)0.984:0.000130918)0.846:0.000032725)0.829:0.000000005)0.658:0.000000005,(((hCoV-19/Italy/CAM-TIGEM-1086/2020|EPI_ISL_837259|2020-11-27:0.0,hCoV-19/Italy/CAM-TIGEM-1085/2020|EPI_ISL_837260|2020-11-27:0.0):0.000130916,hCoV-19/Italy/CAM-TIGEM-290/2020|EPI_ISL_776921|2020-10-26:0.000130919)0.993:0.000000005,(hCoV-19/Italy/CAM-TIGEM-390/2020|EPI_ISL_778695|2020-09-29:0.000130917,(hCoV-19/Italy/CAM-TIGEM-63/2020|EPI_ISL_736831|2020-10-26:0.000000005,hCoV-19/Italy/CAM-TIGEM-168/2020|EPI_ISL_736886|2020-10-26:0.000098185)0.920:0.000065454)0.940:0.000000005)0.394:0.000000005)0.000:0.000000005)0.000:0.000000005,(hCoV-19/Italy/CAM-TIGEM-394/2020|EPI_ISL_778706|2020-09-15:0.000032726,(hCoV-19/Italy/CAM-TIGEM-374/2020|EPI_ISL_776960|2020-09-29:0.000032792,(hCoV-19/Italy/CAM-TIGEM-330/2020|EPI_ISL_776975|2020-09-03:0.000163979,hCoV-19/Italy/CAM-TIGEM-1273/2020|EPI_ISL_837452|2020-12-01:0.000163985)0.762:0.000000005)1.000:0.000000005)0.000:0.000000005)1.000:0.000000005)0.000:0.000000005,(hCoV-19/Italy/CAM-TIGEM-238/2020|EPI_ISL_776902|2020-10-26:0.000065453,((hCoV-19/Italy/CAM-TIGEM-11/2020|EPI_ISL_736799|2020-10-26:0.0,hCoV-19/Italy/CAM-TIGEM-230/2020|EPI_ISL_776887|2020-10-26:0.0,hCoV-19/Italy/CAM-TIGEM-236/2020|EPI_ISL_776899|2020-10-26:0.0):0.000000005,hCoV-19/Italy/CAM-TIGEM-233/2020|EPI_ISL_776893|2020-10-26:0.000032792)0.855:0.000065463)0.976:0.000163668)0.000:0.000000005)0.000:0.000000005)0.956:0.000000005,((((hCoV-19/Italy/APU-IZSPB_293PT/2020|EPI_ISL_653787|2020-11-03:0.000164236,hCoV-19/Italy/APU-IZSPB_296PT/2020|EPI_ISL_653790|2020-11-03:0.000163876)1.000:0.000000005,hCoV-19/Italy/APU-IZSPB_295PT/2020|EPI_ISL_653789|2020-11-03:0.000000005)0.923:0.000032701,(((hCoV-19/Italy/CAM-TIGEM-1005/2020|EPI_ISL_837255|2020-09-15:0.000032729,hCoV-19/Italy/CAM-TIGEM-968/2020|EPI_ISL_837313|2020-09-16:0.000032881)0.883:0.000000005,(hCoV-19/Italy/CAM-TIGEM-989/2020|EPI_ISL_837293|2020-09-15:0.000000005,hCoV-19/Italy/CAM-TIGEM-170/2020|EPI_ISL_736888|2020-10-26:0.000065454)1.000:0.000000005)1.000:0.000000005,(hCoV-19/Italy/CAM-TIGEM-1045/2020|EPI_ISL_837312|2020-09-16:0.0,hCoV-19/Italy/CAM-TIGEM-986/2020|EPI_ISL_837295|2020-09-15:0.0,hCoV-19/Italy/CAM-TIGEM-1002/2020|EPI_ISL_837296|2020-09-15:0.0):0.000000005)0.955:0.000000005)0.743:0.000000005,(hCoV-19/Italy/CAM-TIGEM-1164/2020|EPI_ISL_837469|2020-11-25:0.000229153,(hCoV-19/Italy/CAM-TIGEM-1076/2020|EPI_ISL_837263|2020-11-27:0.000065687,hCoV-19/Italy/CAM-TIGEM-1169/2020|EPI_ISL_837460|2020-11-25:0.000065456)0.768:0.000032724)0.507:0.000065461)0.920:0.000032698)0.809:0.000000005)0.905:0.000000005,((hCoV-19/Italy/CAM-IZSM-112/2020|EPI_ISL_572320|2020-09-12:0.0,hCoV-19/Italy/CAM-IZSM-129/2020|EPI_ISL_572321|2020-09-12:0.0,hCoV-19/Italy/CAM-IZSM-172/2020|EPI_ISL_572323|2020-09-12:0.0):0.000000005,(hCoV-19/Italy/CAM-IZSM-183/2020|EPI_ISL_584072|2020-09-12:0.000065515,hCoV-19/Italy/CAM-IZSM-166/2020|EPI_ISL_572322|2020-09-12:0.000065477)0.704:0.000000005)0.856:0.000032737)0.849:0.000032636,((hCoV-19/Italy/FVG-ASUGI-156897/2020|EPI_ISL_833435|2020-12-29:0.000032871,(hCoV-19/Italy/FVG-ASUGI-156870/2020|EPI_ISL_833444|2020-12-29:0.000032904,hCoV-19/Italy/FVG-ASUGI-156871/2020|EPI_ISL_833443|2020-12-29:0.000000005)0.619:0.000000005)0.990:0.000197030,hCoV-19/Italy/CAM-COTUGNO-54471/2020|EPI_ISL_860095|2020-09-16:0.000098942)1.000:0.000000005)0.838:0.000032635,(hCoV-19/Italy/VEN-IZSVe-20RS2155-12_VI/2020|EPI_ISL_794827|2020-11-06:0.000032882,(hCoV-19/Italy/FVG-ASUGI-156872/2020|EPI_ISL_833442|2020-12-29:0.000230135,(hCoV-19/Italy/ABR-IZSGC-TE99752/2020|EPI_ISL_529014|2020-07-20:0.000000005,hCoV-19/Italy/ABR-IZSGC-TE99753/2020|EPI_ISL_529015|2020-07-20:0.000130689)0.567:0.000000005)0.434:0.000000005)0.957:0.000000005)0.914:0.000065277,((hCoV-19/Italy/PIE-SLL-NZ138/2020|EPI_ISL_569879|2020-04-01:0.000098361,((hCoV-19/Italy/BAS-UniMI-4160/2020|EPI_ISL_525574|2020-04-08:0.000033444,(hCoV-19/Italy/PIE-SLL-NZ147/2020|EPI_ISL_569885|2020-04-08:0.000065555,(hCoV-19/Italy/PIE-SLL-MS62/2020|EPI_ISL_569877|2020-03-31:0.000032856,hCoV-19/Italy/ABR-IZSGC-TE94745/2020|EPI_ISL_529013|2020-07-10:0.000261335)0.518:0.000000005)0.000:0.000000005)0.447:0.000000005,hCoV-19/Italy/PIE-SLL-NZ141/2020|EPI_ISL_569881|2020-04-01:0.000065558)0.365:0.000000005)0.000:0.000000005,hCoV-19/Italy/PIE-SLL-MS63/2020|EPI_ISL_569878|2020-04-01:0.000032776)0.864:0.000000005)0.936:0.000000005,((hCoV-19/Italy/CAM-TIGEM-1026/2020|EPI_ISL_837283|2020-09-09:0.000000005,hCoV-19/Italy/CAM-IZSM-118588/2020|EPI_ISL_738125|2020-08-25:0.000000005)0.998:0.000327198,(hCoV-19/Italy/FVG-ICGEB-S218/2020|EPI_ISL_498563|2020-07-06:0.000097937,(hCoV-19/Italy/APU-IZSPB-203PT/2020|EPI_ISL_722871|2020-08-28:0.000032659,hCoV-19/Italy/LAZ-INMI-81/2020|EPI_ISL_609989|2020-08-17:0.000032820)0.762:0.000032658)0.890:0.000065264)0.900:0.000000005)0.858:0.000000005,(hCoV-19/Italy/PIE-SLL-MS57/2020|EPI_ISL_569873|2020-03-31:0.000065468,((hCoV-19/Italy/PIE-SLL-NZ146/2020|EPI_ISL_569884|2020-04-08:0.000131214,((hCoV-19/Italy/PIE-SLL-MS61/2020|EPI_ISL_569876|2020-03-31:0.000065590,(((hCoV-19/Italy/LOM-UniMI-L449/2020|EPI_ISL_542367|2020-03-22:0.0,hCoV-19/Italy/LOM-UniMI-L420/2020|EPI_ISL_542339|2020-03-18:0.0):0.000033069,hCoV-19/Italy/LOM-UniMI-L464/2020|EPI_ISL_542380|2020-03-27:0.000000005)0.882:0.000033068,(hCoV-19/Italy/PIE-SLL-MS54/2020|EPI_ISL_569870|2020-03-31:0.000000005,(hCoV-19/Italy/PIE-SLL-NZ142/2020|EPI_ISL_569882|2020-04-01:0.000032780,(hCoV-19/Italy/PIE-SLL-NZ144/2020|EPI_ISL_569883|2020-04-08:0.000000005,(hCoV-19/Italy/PIE-SLL-MS53/2020|EPI_ISL_569869|2020-03-31:0.000000005,hCoV-19/Italy/PIE-SLL-MS55/2020|EPI_ISL_569871|2020-03-31:0.000000005)0.968:0.000098331)0.625:0.000030979)0.000:0.000000250)0.747:0.000000789)0.000:0.000000191)0.510:0.000000341,hCoV-19/Italy/LOM-UniMI-L162/2020|EPI_ISL_542156|2020-03-08:0.000033068)0.582:0.000000183)0.174:0.000000005,hCoV-19/Italy/PIE-SLL-MS58/2020|EPI_ISL_569874|2020-03-31:0.000065443)0.757:0.000000005)0.992:0.000000005)0.927:0.000097951)0.765:0.000032616)0.903:0.000000005)0.000:0.000000005)0.914:0.000000005)0.190:0.000000045,hCoV-19/Italy/ABR-IZSGC-TE26539/2020|EPI_ISL_436727|2020-04-27:0.000000005)0.646:0.000097873,((hCoV-19/Italy/LOM-UniMI-L348/2020|EPI_ISL_542286|2020-03-05:0.0,hCoV-19/Italy/LOM-UniMI-L354/2020|EPI_ISL_542289|2020-03-05:0.0):0.000022238,((((hCoV-19/Italy/ABR-IZSGC-TE46433/2020|EPI_ISL_528998|2020-05-14:0.000000005,hCoV-19/Italy/TAA-ISS-3192/2020|EPI_ISL_856903|2020-03-07:0.000000005)1.000:0.000000005,(hCoV-19/Italy/LAZ-INMI16/2020|EPI_ISL_493328|2020-03-15:0.000065845,(hCoV-19/Italy/VEN-UniVR-31/2020|EPI_ISL_751346|2020-08-28:0.000000005,(hCoV-19/Italy/CAM-IZSM-119242/2020|EPI_ISL_738126|2020-08-26:0.000164181,((hCoV-19/Italy/CAM-TIGEM-307/2020|EPI_ISL_776981|2020-09-08:0.000130915,hCoV-19/Italy/CAM-TIGEM-338/2020|EPI_ISL_776973|2020-09-02:0.000130914)0.996:0.000000005,(((hCoV-19/Italy/CAM-TIGEM-113/2020|EPI_ISL_736851|2020-10-26:0.000032768,(hCoV-19/Italy/CAM-TIGEM-259/2020|EPI_ISL_776940|2020-10-26:0.000065535,(hCoV-19/Italy/CAM-TIGEM-1185/2020|EPI_ISL_837462|2020-11-25:0.000032833,hCoV-19/Italy/CAM-TIGEM-1186/2020|EPI_ISL_837459|2020-11-25:0.000000005)0.840:0.000032832)1.000:0.000000005)0.939:0.000098202,(hCoV-19/Italy/CAM-TIGEM-975/2020|EPI_ISL_837300|2020-09-15:0.000032763,hCoV-19/Italy/CAM-TIGEM-1277/2020|EPI_ISL_837487|2020-11-29:0.000163677)0.881:0.000065469)0.748:0.000032730,(hCoV-19/Italy/CAM-TIGEM-1030/2020|EPI_ISL_837270|2020-08-30:0.0,hCoV-19/Italy/CAM-TIGEM-341/2020|EPI_ISL_776974|2020-09-03:0.0):0.000000005)0.981:0.000000005)0.983:0.000000005)0.482:0.000000005)1.000:0.000654124)0.747:0.000032666)0.930:0.000000005,((((hCoV-19/Italy/LAZ-INMI-24/2020|EPI_ISL_824407|2020-08-20:0.000000005,hCoV-19/Italy/LAZ-INMI-83/2020|EPI_ISL_609991|2020-08-20:0.000000005)0.832:0.000032706,(hCoV-19/Italy/LAZ-INMI-124/2020|EPI_ISL_746831|2020-12-18:0.000164072,hCoV-19/Italy/APU-PODV-15943174/2020|EPI_ISL_788975|2020-08-26:0.000000005)0.994:0.000000005)0.997:0.000327193,(hCoV-19/Italy/ABR-IZSGC-TE101571/2020|EPI_ISL_849657|2020-07-24:0.000066351,hCoV-19/Italy/ABR-IZSGC-TE101576/2020|EPI_ISL_849661|2020-07-24:0.000000005)0.984:0.000196661)0.760:0.000032688,(((hCoV-19/Italy/TUS-UOS-19/2020|EPI_ISL_591330|2020-06-07:0.0,hCoV-19/Italy/TUS-DBM-19/2020|EPI_ISL_583957|2020-06-07:0.0):0.000000005,(hCoV-19/Italy/TUS-UOS-18/2020|EPI_ISL_591329|2020-06-07:0.0,hCoV-19/Italy/TUS-DBM-18/2020|EPI_ISL_583956|2020-06-07:0.0):0.000098753)0.986:0.000164038,hCoV-19/Italy/TUS-UniSi11/2020|EPI_ISL_803892|2020-03-25:0.000196554)0.935:0.000000005)0.847:0.000032670)0.915:0.000000005,(((((hCoV-19/Italy/ABR-IZSGC-354810/2020|EPI_ISL_832820|2020-12-19:0.000130650,((hCoV-19/Italy/CAM-TIGEM-274/2020|EPI_ISL_776930|2020-10-26:0.0,hCoV-19/Italy/CAM-TIGEM-265/2020|EPI_ISL_776931|2020-10-26:0.0):0.000000005,hCoV-19/Italy/CAM-TIGEM-277/2020|EPI_ISL_776955|2020-10-26:0.000065453)0.992:0.000000005)0.890:0.000032648,(((((hCoV-19/Italy/CAM-TIGEM-121/2020|EPI_ISL_736855|2020-10-26:0.000032726,((hCoV-19/Italy/CAM-TIGEM-1289/2020|EPI_ISL_837477|2020-12-24:0.0,hCoV-19/Italy/CAM-TIGEM-1288/2020|EPI_ISL_837478|2020-12-24:0.0):0.000065455,(hCoV-19/Italy/CAM-TIGEM-275/2020|EPI_ISL_776957|2020-10-26:0.000032726,(hCoV-19/Italy/CAM-TIGEM-1083/2020|EPI_ISL_837257|2020-11-27:0.0,hCoV-19/Italy/CAM-TIGEM-1082/2020|EPI_ISL_837258|2020-11-27:0.0):0.000032726)0.319:0.000000005)0.830:0.000032726)0.991:0.000000005,hCoV-19/Italy/APU-IZSPB_299PT/2020|EPI_ISL_653793|2020-11-03:0.000065309)0.913:0.000000005,(hCoV-19/Italy/CAM-TIGEM-1067/2020|EPI_ISL_837264|2020-11-27:0.000163651,((hCoV-19/Italy/UMB-IZSUM-48682-10/2020|EPI_ISL_763098|2020-10-29:0.000000005,(hCoV-19/Italy/UMB-IZSUM-48682-22/2020|EPI_ISL_763327|2020-10-29:0.000032646,hCoV-19/Italy/UMB-IZSUM-48682-24/2020|EPI_ISL_763325|2020-10-29:0.000032650)0.855:0.000000005)0.000:0.000000005,(hCoV-19/Italy/UMB-IZSUM-48682-15/2020|EPI_ISL_763096|2020-10-29:0.000000005,(((hCoV-19/Italy/UMB-IZSUM-48682-18/2020|EPI_ISL_763073|2020-10-29:0.000000005,(((hCoV-19/Italy/UMB-IZSUM-48682-9/2020|EPI_ISL_763071|2020-10-29:0.0,hCoV-19/Italy/UMB-IZSUM-48682-26/2020|EPI_ISL_763072|2020-10-29:0.0,hCoV-19/Italy/UMB-IZSUM-48682-12/2020|EPI_ISL_763094|2020-10-29:0.0,hCoV-19/Italy/UMB-IZSUM-48682-17/2020|EPI_ISL_763095|2020-10-19:0.0,hCoV-19/Italy/UMB-IZSUM-48682-20/2020|EPI_ISL_763097|2020-10-29:0.0,hCoV-19/Italy/UMB-IZSUM-48682-7/2020|EPI_ISL_763138|2020-10-19:0.0):0.000000005,(hCoV-19/Italy/UMB-IZSUM-48682-21/2020|EPI_ISL_763328|2020-10-29:0.000032699,(hCoV-19/Italy/UMB-IZSUM-48682-14/2020|EPI_ISL_763322|2020-10-29:0.000032699,hCoV-19/Italy/UMB-IZSUM-48682-25/2020|EPI_ISL_763318|2020-10-29:0.000098101)0.106:0.000000005)1.000:0.000000005)0.000:0.000000005,(hCoV-19/Italy/UMB-IZSUM-48682-23/2020|EPI_ISL_763326|2020-10-29:0.000032699,(hCoV-19/Italy/UMB-IZSUM-48682-19/2020|EPI_ISL_763320|2020-10-29:0.000032699,hCoV-19/Italy/UMB-IZSUM-48682-13/2020|EPI_ISL_763323|2020-10-19:0.000032699)0.110:0.000000005)0.000:0.000000005)0.855:0.000000005)0.000:0.000000005,hCoV-19/Italy/UMB-IZSUM-48682-6/2020|EPI_ISL_763324|2020-10-29:0.000032703)0.924:0.000000005,hCoV-19/Italy/UMB-IZSUM-48682-1/2020|EPI_ISL_763069|2020-10-29:0.000000005)0.917:0.000000005)0.996:0.000000005)0.825:0.000032638)0.725:0.000000005)0.000:0.000000005,((hCoV-19/Italy/CAM-TIGEM-278/2020|EPI_ISL_776942|2020-10-26:0.000032726,hCoV-19/Italy/CAM-TIGEM-268/2020|EPI_ISL_776944|2020-10-26:0.000000005)0.950:0.000098185,(hCoV-19/Italy/APU-IZSPB_278PT/2020|EPI_ISL_653772|2020-11-02:0.000032645,((hCoV-19/Italy/APU-IZSPB_276PT/2020|EPI_ISL_653770|2020-11-02:0.000000005,(((hCoV-19/Italy/APU-IZSPB_277PT/2020|EPI_ISL_653771|2020-11-02:0.0,hCoV-19/Italy/APU-IZSPB_292PT/2020|EPI_ISL_653783|2020-11-02:0.0):0.000000005,hCoV-19/Italy/APU-IZSPB_271PT/2020|EPI_ISL_653766|2020-11-02:0.000032758)0.977:0.000000005,hCoV-19/Italy/APU-IZSPB_315PT/2020|EPI_ISL_653809|2020-11-02:0.000065430)1.000:0.000000005)0.947:0.000000005,((hCoV-19/Italy/CAM-TIGEM-1036/2020|EPI_ISL_837323|2020-12-21:0.000032793,hCoV-19/Italy/CAM-COTUGNO-11700/2020|EPI_ISL_855611|2020-12-21:0.000000005)0.820:0.000032726,hCoV-19/Italy/APU-IZSPB_284PT/2020|EPI_ISL_653776|2020-11-02:0.000097957)0.705:0.000000005)0.905:0.000000005)0.929:0.000065273)0.973:0.000000005)0.332:0.000000005,(((hCoV-19/Italy/APU-IZSPB_272PT/2020|EPI_ISL_653767|2020-11-02:0.000000005,hCoV-19/Italy/APU-IZSPB_313PT/2020|EPI_ISL_653807|2020-11-02:0.000065275)0.854:0.000032647,(hCoV-19/Italy/APU-IZSPB-335PT/2020|EPI_ISL_722910|2020-11-20:0.000228810,(hCoV-19/Italy/BAS-IZSPB-359PT/2020|EPI_ISL_722877|2020-10-29:0.000032726,hCoV-19/Italy/VEN-IZSVe-20RS2155-23_VI/2020|EPI_ISL_766571|2020-11-25:0.000197408)0.768:0.000032724)0.768:0.000000005)0.897:0.000032643,(hCoV-19/Italy/LAZ-INMI-120/2020|EPI_ISL_746827|2020-12-12:0.000065640,(hCoV-19/Italy/VEN-IZSVe-20RS2163-1_VR/2020|EPI_ISL_747471|2020-11-20:0.000065800,hCoV-19/Italy/ABR-IZSGC-353341/2020|EPI_ISL_806748|2020-12-18:0.000098078)0.775:0.000032685)0.955:0.000000005)0.857:0.000032648)0.081:0.000000005)0.955:0.000097941,(((hCoV-19/Italy/ABR-IZSGC-TE360525/2020|EPI_ISL_833081|2020-12-21:0.000065308,(hCoV-19/Italy/BAS-IZSPB-356PT/2020|EPI_ISL_722914|2020-10-28:0.000065397,((hCoV-19/Italy/VEN-IZSVe-20RS2160-28_VR/2020|EPI_ISL_747482|2020-11-26:0.000065779,(hCoV-19/Italy/VEN-IZSVe-20RS2161-12_VR/2020|EPI_ISL_747484|2020-11-10:0.000065951,hCoV-19/Italy/VEN-IZSVe-20RS2161-15_VR/2020|EPI_ISL_747485|2020-11-15:0.000032974)1.000:0.000000005)0.920:0.000065778,(hCoV-19/Italy/VEN-IZSVe-20RS2165-7_RO/2020|EPI_ISL_747489|2020-11-25:0.000065807,hCoV-19/Italy/VEN-IZSVe-20RS2160-34_VR/2020|EPI_ISL_747483|2020-11-30:0.000131917)0.992:0.000000005)1.000:0.000000005)0.969:0.000000005)0.849:0.000032650,(hCoV-19/Italy/CAM-TIGEM-1038/2020|EPI_ISL_837321|2020-12-21:0.000000005,hCoV-19/Italy/CAM-COTUGNO-11259/2020|EPI_ISL_855613|2020-12-21:0.000000005)0.983:0.000130913)0.917:0.000000005,(((hCoV-19/Italy/ABR-IZSGC-354034/2020|EPI_ISL_806798|2020-12-18:0.000032636,(hCoV-19/Italy/APU-IZSPB-498PT/2020|EPI_ISL_876743|2020-12-29:0.000228450,(hCoV-19/Italy/APU-IZSPB_415PT/2020|EPI_ISL_794756|2020-12-22:0.000065470,hCoV-19/Italy/APU-IZSPB_417PT/2020|EPI_ISL_794757|2020-12-22:0.000032783)0.978:0.000163699)0.762:0.000032613)0.884:0.000000005,(hCoV-19/Italy/APU-IZSPB_327PT/2020|EPI_ISL_653820|2020-11-06:0.000097968,hCoV-19/Italy/APU-IZSPB_461PT/2020|EPI_ISL_794788|2020-12-14:0.000032649)0.953:0.000000005)0.377:0.000000005,((hCoV-19/Italy/APU-IZSPB_285PT/2020|EPI_ISL_653777|2020-11-02:0.000032735,hCoV-19/Italy/APU-IZSPB_286PT/2020|EPI_ISL_653778|2020-11-02:0.000065331)0.891:0.000065320,(hCoV-19/Italy/LAZ-INMI-121/2020|EPI_ISL_746828|2020-12-20:0.000131318,(hCoV-19/Italy/CAM-TIGEM-1318/2020|EPI_ISL_837484|2020-12-27:0.000000005,hCoV-19/Italy/CAM-TIGEM-1339/2020|EPI_ISL_837485|2020-12-27:0.000032726)0.773:0.000032722)0.976:0.000163566)0.966:0.000000005)0.000:0.000000005)0.000:0.000000005)0.000:0.000000005,(((hCoV-19/Italy/CAM-TIGEM-1007/2020|EPI_ISL_837301|2020-09-16:0.000032729,hCoV-19/Italy/ABR-IZSGC-353627/2020|EPI_ISL_806804|2020-12-18:0.000130972)0.785:0.000032686,((hCoV-19/Italy/CAM-TIGEM-229/2020|EPI_ISL_776897|2020-10-26:0.000000005,hCoV-19/Italy/CAM-TIGEM-239/2020|EPI_ISL_776898|2020-10-26:0.000000005)0.918:0.000032726,(((hCoV-19/Italy/CAM-TIGEM-292/2020|EPI_ISL_776926|2020-10-26:0.0,hCoV-19/Italy/CAM-TIGEM-282/2020|EPI_ISL_776952|2020-10-26:0.0,hCoV-19/Italy/CAM-TIGEM-262/2020|EPI_ISL_776956|2020-10-26:0.0):0.000065455,hCoV-19/Italy/CAM-TIGEM-177/2020|EPI_ISL_736890|2020-12-21:0.000098385)0.950:0.000000005,(hCoV-19/Italy/CAM-TIGEM-328/2020|EPI_ISL_776984|2020-09-10:0.0,hCoV-19/Italy/CAM-TIGEM-313/2020|EPI_ISL_776989|2020-09-10:0.0):0.000000005)0.727:0.000000005)0.982:0.000000005)0.000:0.000000005,hCoV-19/Italy/VEN-IZSVe-20RS2160-33_VR/2020|EPI_ISL_747463|2020-11-26:0.000230281)0.909:0.000000005)0.998:0.000424506,(hCoV-19/Italy/LAZ-INMI-113/2020|EPI_ISL_728286|2020-11-26:0.000460733,hCoV-19/Italy/APU-PODV-15937969/2020|EPI_ISL_788958|2020-08-25:0.000425051)0.637:0.000000005)0.958:0.000065291)0.716:0.000021672)0.716:0.000021663)0.910:0.000000005)0.024:0.000000005)0.910:0.000032638)0.567:0.000000005,(hCoV-19/Italy/MOL-ISS-1408/2020|EPI_ISL_856881|2020-03-03:0.000000005,((hCoV-19/Italy/CAM-TIGEM-591/2020|EPI_ISL_778664|2020-04-14:0.000000005,(hCoV-19/Italy/CAM-INMI-32803-66/2020|EPI_ISL_493333|2020-03-28:0.000000005,((hCoV-19/Italy/CAM-CEINGE-S66/2020|EPI_ISL_514751|2020-04-15:0.0,hCoV-19/Italy/CAM-CEINGE-5/2020|EPI_ISL_514432|2020-04-15:0.0):0.000000005,hCoV-19/Italy/CAM-INMI-32798-45/2020|EPI_ISL_493332|2020-03-28:0.000000005)0.927:0.000032639)0.951:0.000000005)0.947:0.000000005,(hCoV-19/Italy/CAM-TIGEM-590/2020|EPI_ISL_778663|2020-04-14:0.000000005,hCoV-19/Italy/CAM-TIGEM-850/2020|EPI_ISL_833561|2020-04-25:0.000032778)0.991:0.000000005)0.830:0.000032651)0.841:0.000032651)0.724:0.000021564,hCoV-19/Italy/LOM-UniMI-L204/2020|EPI_ISL_542192|2020-03-08:0.000033068)0.002:0.000000164)0.000:0.000000016)0.147:0.000001970,(hCoV-19/Italy/CAM-TIGEM-575/2020|EPI_ISL_778728|2020-04-11:0.000163659,(hCoV-19/Italy/VEN-UniVR-38/2020|EPI_ISL_751350|2020-03-08:0.000000005,hCoV-19/Italy/VEN-UniVR-72/2020|EPI_ISL_751381|2020-03-17:0.000032764)0.759:0.000032746)0.765:0.000032648)0.288:0.000019745)0.300:0.000000005)0.231:0.000000005)0.229:0.000000005)0.527:0.000000005)0.000:0.000000005)0.820:0.000000005)0.000:0.000065272)0.087:0.000000005)0.505:0.000000005)0.000:0.000000005,hCoV-19/Italy/VEN-IZSVe-63-7/2020|EPI_ISL_522866|2020-04-09:0.000000005)0.349:0.000000005,hCoV-19/Italy/LOM-INMI-9675/2020|EPI_ISL_460095|2020-02-26:0.000032836)0.495:0.000000005,hCoV-19/Italy/LAZ-INMI5/2020|EPI_ISL_417923|2020-03-04:0.000000005)0.009:0.000000005)0.461:0.000000005,(hCoV-19/Italy/LOM-UniMI-L299/2020|EPI_ISL_542260|2020-02-29:0.000000005,(hCoV-19/Italy/LOM-UniMI-L398/2020|EPI_ISL_542320|2020-03-13:0.0,hCoV-19/Italy/LOM-UniMI-L422/2020|EPI_ISL_542341|2020-03-18:0.0,hCoV-19/Italy/LOM-UniMI-L250/2020|EPI_ISL_542222|2020-02-22:0.0):0.000000005)0.000:0.000000005)0.350:0.000000005)0.592:0.000000005,(hCoV-19/Italy/VEN-UniVR-3/2020|EPI_ISL_492982|2020-04-07:0.000032780,hCoV-19/Italy/VEN-UniVR-4/2020|EPI_ISL_492983|2020-04-18:0.000163237)0.690:0.000000005)0.775:0.000066880,(hCoV-19/Italy/LOM-ISS-4534/2020|EPI_ISL_855553|2020-03-09:0.000109262,hCoV-19/Italy/LOM-UniMI-L154/2020|EPI_ISL_542149|2020-03-21:0.000000005)0.116:0.000054628)0.523:0.000000075,hCoV-19/Italy/LOM-UniMI-L487/2020|EPI_ISL_542395|2020-03-27:0.000099213)0.003:0.000012660)0.501:0.000004803)0.003:0.000005029)0.197:0.000008424,hCoV-19/Italy/LOM-UniMI-L352/2020|EPI_ISL_542288|2020-03-05:0.000099214)0.110:0.000024754)0.014:0.000000138)0.423:0.000040569);
